# Supplementary material for: Diazido­bis­[4,4,5,5-tetra­methyl-2-(1,3-thia­zol-2-yl)-2-imidazoline-1-oxyl 3-oxide-κ2 N 1,O 3]nickel(II)
Source: Acta Crystallogr Sect E Struct Rep Online. 2010 Oct 30;66(Pt 11):m1481. doi: 10.1107/S1600536810042455 (PMC3009139; doi:10.1107/S1600536810042455)
Supplement: Supplementary file 2 [file e-66-m1481-Isup2.hkl]

# 
# h,k,l, Fc-squared, Fo-squared, sigma(Fo-squared) and status flag 
# 
data_I
_shelx_title ' A in P2(1)/c' 
_shelx_refln_list_code          4 
_shelx_F_calc_maximum      250.42 
_exptl_crystal_F_000       648.00 
_reflns_d_resolution_high  0.7698 
 
loop_ 
 _symmetry_equiv_pos_as_xyz 
 'x, y, z' 
 '-x, y+1/2, -z+1/2' 
 '-x, -y, -z' 
 'x, -y-1/2, z-1/2' 
 
_cell_length_a     9.9212 
_cell_length_b    12.1732 
_cell_length_c    11.1795 
_cell_angle_alpha  90.000 
_cell_angle_beta  102.695 
_cell_angle_gamma  90.000 
 
_shelx_F_squared_multiplier     1.000 
 
loop_ 
 _refln_index_h 
 _refln_index_k 
 _refln_index_l 
 _refln_F_squared_calc 
 _refln_F_squared_meas 
 _refln_F_squared_sigma 
 _refln_observed_status 
   2   0   0      801.63      813.39      6.23 o 
   3   0   0       13.70        5.57      0.62 o 
   4   0   0      110.96      164.41      2.02 o 
   5   0   0     1425.28     1470.97     11.49 o 
   6   0   0      656.41      739.03      6.60 o 
   7   0   0      562.03      555.11      6.88 o 
   8   0   0     1879.19     1952.32     15.64 o 
   9   0   0      598.63      598.88      9.49 o 
  10   0   0       32.58       25.30      2.16 o 
  11   0   0      201.19      216.34      5.75 o 
  12   0   0      383.95      391.03      8.29 o 
   1   1   0     2015.15     2001.51     15.70 o 
   2   1   0      629.85      627.72      3.50 o 
   3   1   0      355.47      342.54      2.23 o 
   4   1   0        1.83        5.79      0.34 o 
   5   1   0     1197.73     1229.74      6.95 o 
   6   1   0        4.37        4.06      0.40 o 
   7   1   0      968.22      983.53      9.68 o 
   8   1   0       69.07       79.30      1.58 o 
   9   1   0      222.02      206.25      3.52 o 
  10   1   0        2.30        1.73      1.01 o 
  11   1   0       94.88       90.83      2.69 o 
  12   1   0       13.72       11.07      2.11 o 
   0   2   0     6740.67     6550.95     88.33 o 
   1   2   0     1286.28     1429.30     10.20 o 
   2   2   0    11333.10    11322.67     72.71 o 
   3   2   0     1121.51     1151.78      6.29 o 
   4   2   0       39.14       29.93      0.78 o 
   5   2   0      821.25      838.17      5.04 o 
   6   2   0      937.50      881.95      5.43 o 
   7   2   0      834.68      850.89      5.46 o 
   8   2   0      129.72      139.07      1.77 o 
   9   2   0      773.21      760.61      7.98 o 
  10   2   0      414.98      421.30      5.64 o 
  11   2   0       26.86       26.74      2.85 o 
  12   2   0       20.67       25.83      2.68 o 
   1   3   0     4172.98     4377.99     27.11 o 
   2   3   0     5470.98     5571.35     37.19 o 
   3   3   0       12.46        6.66      0.42 o 
   4   3   0       77.51       81.81      1.04 o 
   5   3   0     1412.33     1357.75      7.69 o 
   6   3   0       10.45       10.73      0.56 o 
   7   3   0      664.10      678.83      5.05 o 
   8   3   0      222.25      223.23      2.33 o 
   9   3   0        3.40        1.80      0.70 o 
  10   3   0        1.32        1.43      0.97 o 
  11   3   0       42.19       36.56      1.96 o 
  12   3   0      143.06      156.72      5.27 o 
   0   4   0     3551.14     3611.80     35.99 o 
   1   4   0     1917.95     1936.42     12.72 o 
   2   4   0     1073.59     1084.88      6.93 o 
   3   4   0     3911.64     3961.86     23.97 o 
   4   4   0     4655.97     4609.79     23.69 o 
   5   4   0      341.15      346.04      2.68 o 
   6   4   0       25.25       32.09      0.93 o 
   7   4   0       68.86       70.23      1.26 o 
   8   4   0     1361.07     1388.57      9.50 o 
   9   4   0      464.96      469.18      4.61 o 
  10   4   0        9.48        9.90      1.24 o 
  11   4   0      182.86      177.89      5.34 o 
  12   4   0      426.75      461.62      9.39 o 
   1   5   0      419.90      464.92      5.97 o 
   2   5   0      558.14      616.24      4.47 o 
   3   5   0     4455.98     4680.48     50.47 o 
   4   5   0      554.51      651.48      5.89 o 
   5   5   0      637.09      672.66      4.47 o 
   6   5   0      334.85      326.64      2.84 o 
   7   5   0       97.25       96.57      1.49 o 
   8   5   0        2.71        4.70      0.61 o 
   9   5   0      244.65      233.98      3.49 o 
  10   5   0      107.50      123.58      3.08 o 
  11   5   0      212.14      216.06      4.17 o 
   0   6   0        4.35        9.73      0.91 o 
   1   6   0     1632.50     1606.85     10.19 o 
   2   6   0     1609.68     1602.89     11.87 o 
   3   6   0      137.27      120.53      1.61 o 
   4   6   0      114.61      112.10      1.92 o 
   5   6   0     1079.14     1154.52      8.80 o 
   6   6   0     1718.95     1681.04      9.74 o 
   7   6   0      670.40      675.77      5.21 o 
   8   6   0      117.21      118.95      2.13 o 
   9   6   0      156.89      155.79      3.07 o 
  10   6   0      715.36      740.23      8.49 o 
  11   6   0       96.08       94.03      4.36 o 
   1   7   0        5.88        5.83      0.51 o 
   2   7   0      224.60      242.66      2.51 o 
   3   7   0       24.95       33.40      1.00 o 
   4   7   0       12.06        8.99      0.65 o 
   5   7   0      606.62      614.10      5.00 o 
   6   7   0       68.45       72.42      1.68 o 
   7   7   0      260.50      261.80      3.69 o 
   8   7   0       29.21       29.38      1.24 o 
   9   7   0      114.85      116.14      2.29 o 
  10   7   0        2.05        2.49      1.17 o 
  11   7   0        6.48        5.08      1.96 o 
   0   8   0      150.56      113.73      2.88 o 
   1   8   0     1638.21     1636.79     10.75 o 
   2   8   0      881.74      920.83      6.70 o 
   3   8   0     1047.94     1054.95      8.95 o 
   4   8   0      396.01      397.71      5.96 o 
   5   8   0        2.55        3.75      0.63 o 
   6   8   0      393.74      392.38      3.42 o 
   7   8   0      399.17      406.53      3.61 o 
   8   8   0      203.98      204.08      2.98 o 
   9   8   0      131.31      125.10      2.70 o 
  10   8   0      437.11      437.59      6.23 o 
   1   9   0      176.61      164.15      2.68 o 
   2   9   0      206.62      196.67      2.46 o 
   3   9   0      247.86      269.81      3.02 o 
   4   9   0       44.56       40.48      1.25 o 
   5   9   0        0.08        1.21      0.61 o 
   6   9   0       43.20       42.35      1.36 o 
   7   9   0       41.47       42.38      1.26 o 
   8   9   0        1.96        0.12      0.72 o 
   9   9   0       19.39       21.48      1.26 o 
  10   9   0        8.48        9.54      2.11 o 
   0  10   0      330.44      306.58      5.66 o 
   1  10   0      924.79      932.23      8.62 o 
   2  10   0      544.74      511.91      5.47 o 
   3  10   0      155.54      167.00      2.39 o 
   4  10   0      547.12      526.37      4.85 o 
   5  10   0      198.36      209.21      2.84 o 
   6  10   0      846.60      820.69      6.80 o 
   7  10   0      504.74      474.24      4.22 o 
   8  10   0      242.67      250.04      3.53 o 
   9  10   0       42.18       42.95      1.68 o 
   1  11   0        7.63        4.89      0.86 o 
   2  11   0        0.95        0.36      0.69 o 
   3  11   0      150.12      142.52      2.34 o 
   4  11   0       15.02       14.02      1.00 o 
   5  11   0       98.51       98.02      2.79 o 
   6  11   0       29.10       36.14      1.43 o 
   7  11   0       16.06       17.34      0.99 o 
   8  11   0        2.48        2.06      0.96 o 
   9  11   0        3.48        1.52      0.93 o 
   0  12   0       30.81       40.64      2.40 o 
   1  12   0      688.55      671.63      7.24 o 
   2  12   0      855.80      847.08      8.52 o 
   3  12   0       56.82       58.30      2.20 o 
   4  12   0        1.36        1.30      0.74 o 
   5  12   0      182.93      184.73      2.88 o 
   6  12   0      770.93      780.10     10.38 o 
   7  12   0      208.00      213.33      3.39 o 
   8  12   0        7.53        7.38      1.39 o 
   1  13   0      172.36      169.25      3.27 o 
   2  13   0       17.34       13.26      1.18 o 
   3  13   0       78.40       82.31      2.44 o 
   4  13   0       15.18       17.43      1.17 o 
   5  13   0        3.39        1.37      0.81 o 
   6  13   0        0.76        2.43      0.90 o 
   7  13   0       12.45       15.51      1.47 o 
   0  14   0      768.63      785.84     12.08 o 
   1  14   0       55.06       56.25      2.12 o 
   2  14   0        6.76        5.64      1.05 o 
   3  14   0      227.48      213.81      3.95 o 
   4  14   0      377.50      392.49      5.64 o 
   5  14   0      193.65      206.74      3.37 o 
   1  15   0      110.17      111.71      4.43 o 
   2  15   0        1.98        0.03      1.05 o 
   3  15   0       86.82       76.63      2.61 o 
 -11   1   1      186.89      200.81      5.32 o 
 -10   1   1      137.25      154.20      4.22 o 
  -9   1   1      986.53     1014.19      6.58 o 
  -8   1   1      308.84      342.95      3.51 o 
  -7   1   1      941.82      975.51      6.04 o 
  -6   1   1       49.94       35.33      0.83 o 
  -5   1   1     2435.52     2374.88     12.57 o 
  -4   1   1     4477.67     4420.97     36.73 o 
  -3   1   1     3024.41     3084.09     21.30 o 
  -2   1   1    10808.63    10685.65     57.45 o 
  -1   1   1      111.72       92.70      0.94 o 
   1   1   1    18289.94    16253.04    134.39 o 
   2   1   1     3745.12     3893.40     28.65 o 
   3   1   1      397.45      472.94      4.17 o 
   4   1   1       35.69       42.64      1.89 o 
   5   1   1      161.35      153.89      1.48 o 
   6   1   1     2414.44     2384.29     12.80 o 
   7   1   1      398.08      381.08      3.93 o 
   8   1   1     1230.31     1188.30     13.42 o 
   9   1   1      581.75      588.17     10.21 o 
  10   1   1      298.76      283.71      4.56 o 
  11   1   1      143.98      160.64      3.56 o 
  12   1   1        3.90        5.23      1.56 o 
 -11   2   1      142.88      131.99      4.41 o 
 -10   2   1        0.02       -0.29      0.63 o 
  -9   2   1      198.97      204.04      2.30 o 
  -8   2   1      111.27      112.80      1.60 o 
  -7   2   1      355.78      362.84      3.62 o 
  -6   2   1       12.74       17.65      0.84 o 
  -5   2   1      212.07      247.09      3.24 o 
  -4   2   1      251.55      243.86      1.89 o 
  -3   2   1     4165.77     4029.27     24.80 o 
  -2   2   1      472.96      516.55      2.99 o 
  -1   2   1      387.96      381.46      4.06 o 
   0   2   1      486.65      426.59      2.94 o 
   1   2   1      907.73      888.76      5.47 o 
   2   2   1      958.36      944.44      5.97 o 
   3   2   1       42.41       50.48      0.72 o 
   4   2   1      767.73      759.25      4.50 o 
   5   2   1      340.64      362.15      2.65 o 
   6   2   1       23.56       27.12      1.13 o 
   7   2   1      337.06      337.49      2.79 o 
   8   2   1      235.69      237.55      3.73 o 
   9   2   1      204.36      199.40      3.61 o 
  10   2   1        4.51        1.13      1.37 o 
  11   2   1        7.98        9.32      1.34 o 
  12   2   1       53.70       58.43      2.52 o 
 -11   3   1      417.81      433.06      8.39 o 
 -10   3   1       65.84       64.35      1.73 o 
  -9   3   1        2.16        3.07      1.11 o 
  -8   3   1     1127.04     1143.48      7.15 o 
  -7   3   1     1677.84     1701.25      9.73 o 
  -6   3   1      334.66      317.58      2.59 o 
  -5   3   1      399.76      412.04      2.95 o 
  -4   3   1     3564.43     3587.10     18.57 o 
  -3   3   1     6335.55     6272.88     38.50 o 
  -2   3   1     2239.28     2222.99     13.23 o 
  -1   3   1     5966.12     6101.25     37.04 o 
   0   3   1     4106.76     4010.73     24.68 o 
   1   3   1      243.99      223.85      1.81 o 
   2   3   1      284.59      320.90      2.44 o 
   3   3   1      333.92      365.23      2.47 o 
   4   3   1     3171.31     3287.23     17.01 o 
   5   3   1     2983.13     2952.35     15.90 o 
   6   3   1      903.17      908.69      5.61 o 
   7   3   1      407.36      396.98      3.16 o 
   8   3   1      879.49      877.91      6.88 o 
   9   3   1      722.65      712.67      8.55 o 
  10   3   1       14.13       15.37      1.42 o 
  11   3   1       22.29       20.93      2.04 o 
  12   3   1       85.55       95.46      8.39 o 
 -11   4   1        6.06        7.24      1.77 o 
 -10   4   1      246.31      252.47      4.20 o 
  -9   4   1      139.45      139.79      1.94 o 
  -8   4   1      203.22      209.26      2.49 o 
  -7   4   1      565.99      520.31      3.88 o 
  -6   4   1        1.04        1.12      0.49 o 
  -5   4   1       64.85       83.38      1.18 o 
  -4   4   1      351.83      384.17      3.16 o 
  -3   4   1      426.71      447.24      4.00 o 
  -2   4   1     4926.99     5155.89     32.07 o 
  -1   4   1     5365.16     5482.89     33.58 o 
   0   4   1     1035.98     1038.21      6.62 o 
   1   4   1     1206.93     1229.03      7.69 o 
   2   4   1        3.99        3.47      0.35 o 
   3   4   1      179.87      185.92      1.84 o 
   4   4   1        2.37        3.00      0.37 o 
   5   4   1     2096.18     2141.43     11.65 o 
   6   4   1       27.13       29.93      0.86 o 
   7   4   1       29.31       28.67      0.90 o 
   8   4   1       14.07       12.86      0.88 o 
   9   4   1      153.55      165.48      3.35 o 
  10   4   1       61.88       65.56      2.37 o 
  11   4   1      264.47      262.12      4.69 o 
 -11   5   1      107.93      107.98      4.31 o 
 -10   5   1      769.23      764.76      8.15 o 
  -9   5   1      545.00      552.86      4.66 o 
  -8   5   1      108.76      110.37      1.67 o 
  -7   5   1       31.49       27.31      0.93 o 
  -6   5   1      245.64      237.39      2.27 o 
  -5   5   1     1295.89     1283.26      8.58 o 
  -4   5   1      553.29      559.18      4.29 o 
  -3   5   1     2724.42     2812.30     16.94 o 
  -2   5   1     7128.46     7169.58     59.59 o 
  -1   5   1     4699.07     4689.57     28.24 o 
   0   5   1        4.51        1.81      0.43 o 
   1   5   1       72.51      104.17      1.32 o 
   2   5   1     4500.26     4620.62     27.97 o 
   3   5   1     4691.58     4750.08     28.05 o 
   4   5   1      224.86      218.54      2.00 o 
   5   5   1      474.51      467.20      3.42 o 
   6   5   1     1291.59     1282.69      7.67 o 
   7   5   1      736.24      720.74     10.91 o 
   8   5   1       41.82       40.78      1.37 o 
   9   5   1       77.75       82.14      2.49 o 
  10   5   1      236.33      251.55      6.95 o 
  11   5   1      187.43      186.99      4.03 o 
 -11   6   1       14.24       13.08      2.06 o 
 -10   6   1        9.68        8.46      1.18 o 
  -9   6   1      102.36      101.35      2.07 o 
  -8   6   1        2.24        1.22      0.54 o 
  -7   6   1      325.93      318.63      2.93 o 
  -6   6   1      218.14      211.89      2.20 o 
  -5   6   1     1802.89     1798.11     11.95 o 
  -4   6   1       51.83       44.71      1.92 o 
  -3   6   1     1299.60     1329.74      8.74 o 
  -2   6   1       19.04       49.86      0.73 o 
  -1   6   1        0.31       17.68      1.29 o 
   0   6   1      489.05      510.94      3.94 o 
   1   6   1     3032.49     3264.47     16.85 o 
   2   6   1      521.87      500.94      3.93 o 
   3   6   1       45.46       27.73      0.86 o 
   4   6   1      400.15      429.51      3.64 o 
   5   6   1      673.41      713.07      4.79 o 
   6   6   1      559.04      555.14      4.09 o 
   7   6   1      169.90      164.83      2.43 o 
   8   6   1      166.69      161.31      2.81 o 
   9   6   1       37.74       33.79      2.06 o 
  10   6   1       26.68       29.45      1.84 o 
  11   6   1       16.78       15.72      1.66 o 
 -11   7   1       99.47       94.13      4.17 o 
 -10   7   1      516.51      523.89      6.56 o 
  -9   7   1      342.40      329.86      3.91 o 
  -8   7   1      371.29      369.15      3.42 o 
  -7   7   1      461.83      475.64      3.88 o 
  -6   7   1       47.29       47.40      1.28 o 
  -5   7   1       25.73       22.18      0.95 o 
  -4   7   1     1473.18     1433.11      9.60 o 
  -3   7   1     1721.41     1631.73     11.19 o 
  -2   7   1      178.34      151.60      3.44 o 
  -1   7   1     1065.61     1096.43     12.53 o 
   0   7   1     3195.55     3282.40     29.07 o 
   1   7   1     3493.86     3483.07     20.95 o 
   2   7   1      513.33      515.88      6.27 o 
   3   7   1      285.39      254.78      2.62 o 
   4   7   1     1447.31     1366.52      9.21 o 
   5   7   1     1553.93     1551.71      9.13 o 
   6   7   1        1.90        2.17      0.53 o 
   7   7   1      326.10      328.89      3.65 o 
   8   7   1      528.06      543.05      5.25 o 
   9   7   1      166.19      166.80      5.18 o 
  10   7   1       87.16       80.07      2.74 o 
  11   7   1       89.32       94.73      3.13 o 
 -11   8   1        1.34        1.01      1.68 o 
 -10   8   1       55.54       64.27      3.33 o 
  -9   8   1      107.74      112.85      2.29 o 
  -8   8   1      200.07      203.74      2.50 o 
  -7   8   1      285.18      262.87      2.77 o 
  -6   8   1      226.15      222.55      5.80 o 
  -5   8   1       20.20       12.73      1.07 o 
  -4   8   1       70.90       80.48      1.55 o 
  -3   8   1      216.61      202.36      2.43 o 
  -2   8   1      154.02      147.88      2.02 o 
  -1   8   1     1320.52     1350.12     11.03 o 
   0   8   1     1527.59     1580.82     12.59 o 
   1   8   1      974.01      975.84      7.97 o 
   2   8   1      524.49      516.80      4.36 o 
   3   8   1      224.11      216.72      2.52 o 
   4   8   1       56.97       52.77      1.31 o 
   5   8   1       44.32       47.98      1.30 o 
   6   8   1      158.85      150.73      2.31 o 
   7   8   1       31.08       37.37      1.40 o 
   8   8   1      218.94      225.61      4.12 o 
   9   8   1       34.13       29.88      4.67 o 
  10   8   1       26.54       26.90      3.04 o 
 -10   9   1      401.62      380.16      5.68 o 
  -9   9   1      210.72      198.50      3.80 o 
  -8   9   1       24.19       26.68      1.06 o 
  -7   9   1        5.43        6.37      0.70 o 
  -6   9   1     2251.14     2172.07     14.43 o 
  -5   9   1      747.45      776.71      9.46 o 
  -4   9   1      534.94      515.84      4.62 o 
  -3   9   1        3.59        5.35      0.72 o 
  -2   9   1     1552.70     1536.12     12.61 o 
  -1   9   1     4931.53     4957.37     35.85 o 
   0   9   1      296.01      278.06      3.61 o 
   1   9   1        2.76        2.56      0.58 o 
   2   9   1     3469.30     3568.80     21.91 o 
   3   9   1     1690.56     1706.53     11.66 o 
   4   9   1        2.96        2.84      0.63 o 
   5   9   1       11.06       13.65      0.87 o 
   6   9   1      520.66      528.48      4.35 o 
   7   9   1     1196.16     1167.73      9.15 o 
   8   9   1        6.72        5.97      1.58 o 
   9   9   1        1.75        1.44      1.85 o 
  10   9   1      120.31      125.20      3.49 o 
  -9  10   1       40.10       44.20      2.08 o 
  -8  10   1       62.49       64.00      1.62 o 
  -7  10   1       72.87       73.91      1.60 o 
  -6  10   1        6.09        7.68      0.82 o 
  -5  10   1       93.00       82.18      2.09 o 
  -4  10   1      365.84      378.84      3.93 o 
  -3  10   1        0.58        1.84      0.60 o 
  -2  10   1     1080.53     1102.61     15.07 o 
  -1  10   1       37.67       35.28      1.49 o 
   0  10   1      130.27      121.68      2.42 o 
   1  10   1      179.92      164.38      2.90 o 
   2  10   1        3.41        4.18      0.71 o 
   3  10   1      993.67     1003.93     10.16 o 
   4  10   1      122.88      121.58      2.08 o 
   5  10   1      444.80      441.23      4.38 o 
   6  10   1      111.65      101.41      1.80 o 
   7  10   1       13.50       11.94      1.05 o 
   8  10   1       32.42       32.86      1.50 o 
   9  10   1       51.74       65.23      2.61 o 
  -9  11   1        1.95        1.41      1.08 o 
  -8  11   1      320.49      321.65      4.08 o 
  -7  11   1      458.09      478.74      4.99 o 
  -6  11   1      226.00      204.05      4.53 o 
  -5  11   1       63.26       68.48      2.34 o 
  -4  11   1      791.34      769.04      9.97 o 
  -3  11   1      797.92      780.58      7.88 o 
  -2  11   1        5.50        7.76      3.28 o 
  -1  11   1      361.92      347.08      5.75 o 
   0  11   1      188.72      185.69      3.15 o 
   1  11   1      111.85      112.88      2.54 o 
   2  11   1      721.70      697.45      5.96 o 
   3  11   1      170.19      170.01      2.55 o 
   4  11   1      703.60      720.08      6.22 o 
   5  11   1      565.44      557.51      5.28 o 
   6  11   1       20.19       22.12      1.17 o 
   7  11   1      247.65      236.44      3.49 o 
   8  11   1      201.61      210.02      5.01 o 
  -8  12   1       26.26       24.76      1.71 o 
  -7  12   1        2.23        4.74      0.92 o 
  -6  12   1       34.09       31.00      1.38 o 
  -5  12   1       66.43       66.64      1.82 o 
  -4  12   1      203.61      209.05      3.01 o 
  -3  12   1      365.41      361.28      6.06 o 
  -2  12   1      463.97      447.13      5.56 o 
  -1  12   1       21.26       19.08      1.30 o 
   0  12   1       26.11       21.57      1.34 o 
   1  12   1        8.14        9.83      1.10 o 
   2  12   1       51.69       46.05      1.80 o 
   3  12   1      337.91      339.23      3.94 o 
   4  12   1       54.27       55.06      1.66 o 
   5  12   1      123.58      122.93      2.37 o 
   6  12   1      169.53      163.98      3.54 o 
   7  12   1       79.78       75.17      2.16 o 
  -7  13   1        3.88        2.48      0.87 o 
  -6  13   1      215.95      223.75      3.39 o 
  -5  13   1      476.14      493.88      8.46 o 
  -4  13   1        7.69        7.71      1.17 o 
  -3  13   1        4.30        2.82      0.97 o 
  -2  13   1      470.03      465.76      5.93 o 
  -1  13   1      572.56      570.65      6.69 o 
   0  13   1      203.13      208.87      6.95 o 
   1  13   1      184.10      184.17      6.21 o 
   2  13   1      459.33      453.28     12.75 o 
   3  13   1      411.19      414.60      5.54 o 
   4  13   1        2.85        2.34      0.83 o 
   5  13   1        3.69        2.25      0.94 o 
   6  13   1      364.47      393.79      5.20 o 
  -5  14   1       30.89       39.43      1.98 o 
  -4  14   1        1.86        2.56      1.10 o 
  -3  14   1        0.84        0.22      0.93 o 
  -2  14   1       35.69       36.89      1.88 o 
  -1  14   1      144.94      142.36      3.19 o 
   0  14   1       26.65       30.95      1.69 o 
   1  14   1       15.52       16.98      1.40 o 
   2  14   1       29.93       30.55      1.71 o 
   3  14   1       12.83       15.14      1.37 o 
   4  14   1        4.94        5.37      1.21 o 
   5  14   1       13.87       11.40      1.77 o 
  -4  15   1      105.06      111.62      3.13 o 
  -3  15   1      141.89      138.37      6.45 o 
  -2  15   1       50.00       46.72      2.17 o 
  -1  15   1       12.34        7.73      1.34 o 
   0  15   1      272.69      284.28      4.73 o 
   1  15   1      344.11      355.89      5.37 o 
   2  15   1        4.36        5.07      1.25 o 
   3  15   1       17.86       16.88      1.52 o 
 -10   0   2       67.79       72.27      2.88 o 
  -9   0   2        6.45        9.07      0.96 o 
  -8   0   2     1273.28     1299.31     11.04 o 
  -7   0   2     4436.52     4411.06     32.37 o 
  -6   0   2      673.35      684.54      9.99 o 
  -5   0   2      165.20      200.07      2.47 o 
  -4   0   2      475.87      447.05      4.05 o 
  -3   0   2     6538.16     6322.94     51.47 o 
  -2   0   2      331.26      297.44      2.73 o 
  -1   0   2       42.92       43.06      0.75 o 
   0   0   2      138.94      158.26      1.56 o 
   1   0   2    62709.09    47896.51    558.00 o 
   2   0   2     4471.30     4537.69     49.89 o 
   3   0   2     7349.20     7771.27     58.10 o 
   4   0   2     4695.91     4699.21     74.91 o 
   5   0   2     1634.23     1605.32     12.44 o 
   6   0   2     2917.85     2969.59     22.14 o 
   7   0   2        4.43        7.67      1.39 o 
   8   0   2      299.33      273.99      5.89 o 
   9   0   2     1109.90     1150.03     15.86 o 
  10   0   2       74.30       82.43      3.69 o 
  11   0   2        2.80        5.18      1.77 o 
  12   0   2       35.49       41.50      3.31 o 
 -10   1   2      123.39      124.88      2.13 o 
  -9   1   2      123.52      119.02      1.73 o 
  -8   1   2      150.78      139.67      1.77 o 
  -7   1   2        0.00        1.36      0.44 o 
  -6   1   2     1621.08     1648.24      9.18 o 
  -5   1   2      375.33      407.06      2.83 o 
  -4   1   2     3619.43     3811.48     20.32 o 
  -3   1   2      696.48      741.66      4.05 o 
  -2   1   2      115.99      119.38      1.06 o 
  -1   1   2     3382.51     3344.92     19.73 o 
   0   1   2     1291.08     1353.15     11.16 o 
   1   1   2      893.71      978.68      7.68 o 
   2   1   2    16777.63    16454.22    142.18 o 
   3   1   2     1389.89     1436.88     14.19 o 
   4   1   2      474.47      474.36      4.59 o 
   5   1   2       46.52       51.98      0.84 o 
   6   1   2       83.28       77.44      1.48 o 
   7   1   2       11.28       12.64      1.08 o 
   8   1   2      226.61      240.22      3.88 o 
   9   1   2       53.39       50.13      2.85 o 
  10   1   2        9.37        9.75      1.29 o 
  11   1   2        1.17        0.81      1.15 o 
  12   1   2       36.41       40.18      2.27 o 
 -10   2   2      252.02      265.56      5.74 o 
  -9   2   2      706.60      726.28      6.55 o 
  -8   2   2      542.24      555.10      4.09 o 
  -7   2   2      338.57      359.44      2.91 o 
  -6   2   2     1264.91     1312.45      7.55 o 
  -5   2   2     4745.06     4621.56     23.81 o 
  -4   2   2     2918.59     2964.56     15.33 o 
  -3   2   2     1471.09     1644.46      8.69 o 
  -2   2   2      197.03      204.53      1.43 o 
  -1   2   2     4034.51     4060.77     19.24 o 
   0   2   2     1524.68     1634.78      8.50 o 
   1   2   2      186.45      194.86      1.41 o 
   2   2   2     3847.86     3742.68     19.64 o 
   3   2   2      957.24      863.58      5.17 o 
   4   2   2     4485.20     4642.38     43.54 o 
   5   2   2     1378.22     1381.32     10.33 o 
   6   2   2     3165.10     3189.28     16.83 o 
   7   2   2     1583.89     1595.95     13.86 o 
   8   2   2      175.70      179.00      5.68 o 
   9   2   2        1.29        1.82      0.98 o 
  10   2   2      134.90      138.95      3.29 o 
  11   2   2      104.83      119.88      3.86 o 
 -11   3   2      205.90      218.40      5.27 o 
 -10   3   2      244.00      257.00      3.19 o 
  -9   3   2      152.36      148.57      1.98 o 
  -8   3   2       41.10       42.25      1.09 o 
  -7   3   2      147.16      142.20      1.71 o 
  -6   3   2      411.62      410.03      4.03 o 
  -5   3   2      340.93      353.92      2.63 o 
  -4   3   2     1535.65     1548.36     13.54 o 
  -3   3   2      937.92     1022.04      5.65 o 
  -2   3   2     1045.44     1054.77      9.90 o 
  -1   3   2     2445.01     2546.62     15.72 o 
   0   3   2     2241.55     2296.45     12.01 o 
   1   3   2      206.01      213.14      1.50 o 
   2   3   2      369.15      407.17      2.37 o 
   3   3   2      367.64      342.23      2.37 o 
   4   3   2     1705.59     1740.45      9.44 o 
   5   3   2        5.13        8.15      0.47 o 
   6   3   2      522.81      510.61      4.33 o 
   7   3   2       13.97       13.62      1.18 o 
   8   3   2       95.79       92.42      4.17 o 
   9   3   2       46.67       50.23      2.08 o 
  10   3   2       33.49       35.71      5.06 o 
  11   3   2       29.32       39.38      2.15 o 
 -10   4   2      403.18      424.04      5.89 o 
  -9   4   2      136.81      130.89      2.19 o 
  -8   4   2      205.26      203.19      2.24 o 
  -7   4   2     1542.39     1529.05      8.93 o 
  -6   4   2      129.09      117.54      1.48 o 
  -5   4   2      343.54      306.58      2.82 o 
  -4   4   2     2985.16     3069.54     15.87 o 
  -3   4   2    13352.57    13642.54    108.02 o 
  -2   4   2     6991.30     7019.51     55.99 o 
  -1   4   2       21.14       15.56      0.60 o 
   0   4   2     1052.75     1046.79      9.80 o 
   1   4   2      413.81      358.21      2.33 o 
   2   4   2        4.14        7.20      1.48 o 
   3   4   2      973.27     1007.68      5.12 o 
   4   4   2     2431.23     2484.13     13.21 o 
   5   4   2     3109.32     3095.48     16.35 o 
   6   4   2      888.99      875.97     11.54 o 
   7   4   2       15.39       15.14      1.30 o 
   8   4   2       77.04       76.63      2.25 o 
   9   4   2      380.95      381.94      5.46 o 
  10   4   2       89.92       92.06      2.78 o 
  11   4   2        2.81        0.84      1.58 o 
 -11   5   2        3.28        3.50      1.44 o 
 -10   5   2      201.00      191.95      2.83 o 
  -9   5   2      414.99      424.53      5.51 o 
  -8   5   2      613.01      626.63      4.63 o 
  -7   5   2        9.87        9.20      0.66 o 
  -6   5   2        3.96        8.80      0.83 o 
  -5   5   2      102.82      105.50      1.59 o 
  -4   5   2      407.25      356.30      2.52 o 
  -3   5   2     3937.67     4404.09     41.84 o 
  -2   5   2     1586.43     1691.26      9.93 o 
  -1   5   2     1568.30     1682.22     12.66 o 
   0   5   2      359.04      398.21      3.15 o 
   1   5   2       77.83       80.85      1.16 o 
   2   5   2      203.43      199.86      2.00 o 
   3   5   2       61.05       65.50      1.13 o 
   4   5   2      208.85      218.86      2.00 o 
   5   5   2      739.82      784.73      5.05 o 
   6   5   2      678.36      681.49      5.57 o 
   7   5   2      804.77      834.29      6.66 o 
   8   5   2      180.15      188.31      3.58 o 
   9   5   2        0.14        1.04      0.93 o 
  10   5   2       20.57       16.26      1.75 o 
  11   5   2        0.83        0.62      1.22 o 
 -11   6   2        1.11        0.48      1.25 o 
 -10   6   2      112.09      114.34      2.82 o 
  -9   6   2     1402.51     1431.52     11.68 o 
  -8   6   2      377.57      405.05      3.51 o 
  -7   6   2       61.35       65.05      1.58 o 
  -6   6   2      934.15      946.73      9.05 o 
  -5   6   2      914.13      951.39      6.83 o 
  -4   6   2     2454.44     2379.75     14.81 o 
  -3   6   2      677.17      643.85      4.01 o 
  -2   6   2     2433.64     2361.37     17.45 o 
  -1   6   2     4329.02     4300.46     35.49 o 
   0   6   2      494.62      481.76      3.81 o 
   1   6   2       92.92      116.78      1.55 o 
   2   6   2      373.46      346.05      3.36 o 
   3   6   2     2020.21     1979.43     12.40 o 
   4   6   2      420.30      402.24      3.09 o 
   5   6   2      432.77      412.79      3.24 o 
   6   6   2      506.02      501.00      5.26 o 
   7   6   2      794.80      794.17      6.54 o 
   8   6   2      279.81      278.88      4.46 o 
   9   6   2       19.70       24.92      1.68 o 
  10   6   2       43.61       43.16      2.22 o 
  11   6   2      141.42      147.58      5.85 o 
 -11   7   2        1.60        0.77      1.01 o 
 -10   7   2        0.45       -0.31      0.95 o 
  -9   7   2        9.09       10.57      0.94 o 
  -8   7   2       43.57       40.60      1.76 o 
  -7   7   2       20.96       20.77      0.86 o 
  -6   7   2      157.37      148.83      2.15 o 
  -5   7   2      127.00      126.07      1.88 o 
  -4   7   2     1609.95     1670.48     10.97 o 
  -3   7   2       19.11       22.65      1.34 o 
  -2   7   2      552.73      538.59      5.27 o 
  -1   7   2      207.04      193.77      2.64 o 
   0   7   2      224.05      247.64      2.53 o 
   1   7   2       14.65       13.38      0.66 o 
   2   7   2      497.84      505.97      4.38 o 
   3   7   2       59.00       62.60      1.30 o 
   4   7   2        1.47        0.89      0.49 o 
   5   7   2       65.44       66.43      1.31 o 
   6   7   2      198.27      201.28      2.70 o 
   7   7   2        9.12       11.35      0.93 o 
   8   7   2       88.49       85.44      2.61 o 
   9   7   2        6.94        5.19      1.32 o 
  10   7   2        0.23       -1.65      1.10 o 
 -11   8   2      139.24      140.75      3.40 o 
 -10   8   2      303.10      297.18     11.33 o 
  -9   8   2      697.09      670.47      6.13 o 
  -8   8   2       94.17       98.67      2.01 o 
  -7   8   2       22.66       16.58      0.97 o 
  -6   8   2      391.82      403.47      3.97 o 
  -5   8   2      554.86      510.66      4.53 o 
  -4   8   2      590.66      620.14      5.10 o 
  -3   8   2      827.02      841.37      6.32 o 
  -2   8   2     2582.58     2610.17     19.76 o 
  -1   8   2     1602.27     1657.35     14.62 o 
   0   8   2     2291.80     2311.33     14.60 o 
   1   8   2      883.08      799.91      5.99 o 
   2   8   2      391.10      384.66      3.58 o 
   3   8   2      711.63      747.98      5.77 o 
   4   8   2      100.97      101.40      1.72 o 
   5   8   2      237.14      218.95      2.37 o 
   6   8   2        3.64        3.44      0.72 o 
   7   8   2      130.69      130.44      2.80 o 
   8   8   2      215.62      213.63      4.07 o 
   9   8   2       88.98       96.76      2.96 o 
  10   8   2       58.79       62.18      2.71 o 
 -10   9   2        0.68        2.16      1.08 o 
  -9   9   2       50.27       49.86      2.96 o 
  -8   9   2       29.31       26.09      1.24 o 
  -7   9   2        0.16       -0.16      0.63 o 
  -6   9   2      110.28      101.04      2.65 o 
  -5   9   2        0.81        2.42      0.65 o 
  -4   9   2       58.90       52.92      1.44 o 
  -3   9   2       19.34       21.94      1.18 o 
  -2   9   2      457.24      474.93      5.22 o 
  -1   9   2      539.40      518.11      5.49 o 
   0   9   2      108.75      109.39      2.17 o 
   1   9   2        2.00        2.85      0.60 o 
   2   9   2      310.76      314.49      3.67 o 
   3   9   2      382.29      379.30      4.68 o 
   4   9   2      193.48      195.36      2.56 o 
   5   9   2        2.73        2.78      0.57 o 
   6   9   2       89.78       91.98      1.96 o 
   7   9   2       18.56       17.20      1.13 o 
   8   9   2       38.76       36.62      2.01 o 
   9   9   2       20.23       21.30      2.42 o 
  -9  10   2       12.10       12.56      1.10 o 
  -8  10   2       70.28       73.15      1.92 o 
  -7  10   2      265.06      285.32      3.65 o 
  -6  10   2      500.43      462.09      5.05 o 
  -5  10   2      895.26      853.05     11.65 o 
  -4  10   2      304.55      320.37      5.11 o 
  -3  10   2      282.36      273.90      3.86 o 
  -2  10   2      445.87      439.88      5.15 o 
  -1  10   2      367.45      346.04      5.44 o 
   0  10   2     1569.10     1543.75     14.57 o 
   1  10   2       11.43        9.78      0.80 o 
   2  10   2      209.18      218.21      2.77 o 
   3  10   2     1168.76     1100.88      8.21 o 
   4  10   2       76.26       84.05      1.55 o 
   5  10   2      410.32      416.51      4.54 o 
   6  10   2       90.40       84.83      2.02 o 
   7  10   2      303.28      301.22      3.89 o 
   8  10   2      281.21      275.70      6.71 o 
   9  10   2       37.31       41.15      2.27 o 
  -9  11   2       66.99       69.35      3.69 o 
  -8  11   2        9.15       10.70      1.22 o 
  -7  11   2       11.16       13.88      1.30 o 
  -6  11   2       56.69       56.52      2.50 o 
  -5  11   2       13.28        9.88      0.88 o 
  -4  11   2      124.30      129.30      2.76 o 
  -3  11   2       13.43       19.41      1.30 o 
  -2  11   2      162.57      152.63      3.14 o 
  -1  11   2       21.15       23.40      1.30 o 
   0  11   2       27.57       30.87      1.44 o 
   1  11   2        6.83        5.54      1.13 o 
   2  11   2       80.06       72.90      1.69 o 
   3  11   2       11.37       10.90      0.89 o 
   4  11   2       35.68       37.84      1.34 o 
   5  11   2        2.22        3.43      0.75 o 
   6  11   2       32.58       34.19      1.62 o 
   7  11   2        7.48       11.94      1.17 o 
   8  11   2       21.01       23.50      1.80 o 
  -8  12   2        8.24       10.47      1.08 o 
  -7  12   2        9.88       10.61      1.29 o 
  -6  12   2      223.07      215.66      3.18 o 
  -5  12   2      467.10      455.89      6.40 o 
  -4  12   2      100.01       98.35      2.51 o 
  -3  12   2        3.93        3.87      0.95 o 
  -2  12   2      238.37      240.81      3.86 o 
  -1  12   2     1214.57     1147.26     10.66 o 
   0  12   2      881.17      885.53      8.78 o 
   1  12   2       28.44       31.65      1.54 o 
   2  12   2      268.49      273.90      4.52 o 
   3  12   2      711.54      708.57      6.31 o 
   4  12   2       71.85       79.63      1.93 o 
   5  12   2        4.67        5.84      1.25 o 
   6  12   2       51.88       55.43      1.86 o 
   7  12   2      374.43      379.44      4.76 o 
  -7  13   2       23.38       25.65      1.71 o 
  -6  13   2      117.91      124.66      3.57 o 
  -5  13   2        6.82        5.46      1.08 o 
  -4  13   2       47.32       41.50      3.76 o 
  -3  13   2        3.81        3.00      1.02 o 
  -2  13   2       48.58       46.20      1.95 o 
  -1  13   2        8.98        7.07      1.05 o 
   0  13   2       98.18      107.30      2.64 o 
   1  13   2        2.20        2.13      0.95 o 
   2  13   2      113.40      109.14      2.69 o 
   3  13   2        0.02       -0.49      0.71 o 
   4  13   2       13.53       14.37      1.08 o 
   5  13   2        9.97       10.30      1.89 o 
   6  13   2        7.10        7.79      1.92 o 
  -5  14   2        1.40        1.96      1.08 o 
  -4  14   2      221.02      218.26      4.10 o 
  -3  14   2      422.22      409.82      5.74 o 
  -2  14   2       94.51       83.32      2.56 o 
  -1  14   2        6.27        5.81      1.08 o 
   0  14   2      119.48      116.30      2.91 o 
   1  14   2      777.71      790.61      8.59 o 
   2  14   2      169.98      175.71      3.52 o 
   3  14   2        1.08        1.82      1.51 o 
   4  14   2      131.09      131.99      2.64 o 
   5  14   2      224.43      234.05      4.53 o 
  -3  15   2      107.63      104.55      3.03 o 
  -2  15   2      158.66      155.81      3.51 o 
  -1  15   2        2.54        1.79      1.12 o 
   0  15   2       95.53       86.31      2.69 o 
   1  15   2       13.94       13.79      2.88 o 
   2  15   2       55.68       56.84      3.98 o 
   3  15   2        7.67        8.44      2.11 o 
 -11   1   3      192.74      199.80      3.49 o 
 -10   1   3      462.90      457.22      5.46 o 
  -9   1   3      133.18      141.53      3.19 o 
  -8   1   3      745.39      739.42      7.53 o 
  -7   1   3      887.14      919.80      5.71 o 
  -6   1   3     1687.44     1719.03      9.50 o 
  -5   1   3     1124.66     1069.25      6.11 o 
  -4   1   3     1374.02     1344.60      9.70 o 
  -3   1   3     2344.59     2373.82     12.36 o 
  -2   1   3      133.22      148.46      1.29 o 
  -1   1   3     4335.54     4297.80     21.82 o 
   0   1   3      211.08      183.20      1.16 o 
   1   1   3     7833.59     7928.65     42.07 o 
   2   1   3    17617.56    17129.06    170.06 o 
   3   1   3     1211.45     1093.30      7.11 o 
   4   1   3      225.05      203.48      2.65 o 
   5   1   3     1003.57     1013.37      7.65 o 
   6   1   3      297.53      322.64      4.29 o 
   7   1   3      133.35      134.15      2.85 o 
   8   1   3        8.73       10.62      1.13 o 
   9   1   3       25.16       22.80      1.63 o 
  10   1   3      323.57      320.52     13.71 o 
  11   1   3      122.52      111.06      3.24 o 
 -11   2   3      197.96      196.10      3.47 o 
 -10   2   3      487.25      470.54     12.15 o 
  -9   2   3        6.37        7.36      0.90 o 
  -8   2   3      698.51      707.39      5.65 o 
  -7   2   3      516.24      536.05      3.82 o 
  -6   2   3        0.07        4.87      0.43 o 
  -5   2   3        9.40        8.09      0.43 o 
  -4   2   3     2886.04     3212.71     16.69 o 
  -3   2   3      904.76      875.62      5.05 o 
  -2   2   3      150.17      164.67      1.39 o 
  -1   2   3       25.41       25.17      1.09 o 
   0   2   3     2136.37     2201.55     16.99 o 
   1   2   3     1282.65     1343.07      6.39 o 
   2   2   3       44.97       34.12      0.71 o 
   3   2   3      358.06      366.19      3.16 o 
   4   2   3       58.54       73.03      1.31 o 
   5   2   3       64.57       56.02      1.13 o 
   6   2   3       80.94       80.82      2.12 o 
   7   2   3      187.82      183.53      6.06 o 
   8   2   3       34.24       27.75      1.52 o 
   9   2   3        0.32       -1.38      0.95 o 
  10   2   3       50.41       48.90      2.27 o 
  11   2   3       18.10       21.63      3.07 o 
 -11   3   3      291.68      314.08      4.59 o 
 -10   3   3      539.73      548.16      6.24 o 
  -9   3   3        2.62        3.76      0.69 o 
  -8   3   3        2.73        2.26      0.61 o 
  -7   3   3     2760.86     2806.31     15.14 o 
  -6   3   3     2852.27     2911.67     15.46 o 
  -5   3   3      318.02      302.50      2.35 o 
  -4   3   3      996.53      923.52      5.34 o 
  -3   3   3     4777.90     4824.36     25.42 o 
  -2   3   3     3640.11     3607.85     18.56 o 
  -1   3   3       23.56       29.21      0.53 o 
   0   3   3       52.61       71.34      0.82 o 
   1   3   3     3199.94     3098.16     14.42 o 
   2   3   3     2963.64     2971.25     13.79 o 
   3   3   3     1783.00     1740.09     11.21 o 
   4   3   3     1052.20     1091.09      6.74 o 
   5   3   3     1899.96     1912.18     12.36 o 
   6   3   3     1035.33     1067.79     10.01 o 
   7   3   3      143.41      141.06      2.93 o 
   8   3   3       72.72       69.62      2.92 o 
   9   3   3       59.60       71.97      3.88 o 
  10   3   3      134.78      137.10      3.44 o 
  11   3   3        2.71        3.89      1.34 o 
 -12   4   3        1.48        1.25      1.39 o 
 -11   4   3       36.14       32.34      1.69 o 
 -10   4   3        2.39        2.67      0.90 o 
  -9   4   3      495.62      496.89      6.52 o 
  -8   4   3      489.27      460.60      4.32 o 
  -7   4   3      360.74      348.57      3.13 o 
  -6   4   3      290.67      276.21      2.40 o 
  -5   4   3      253.59      201.47      1.82 o 
  -4   4   3       48.34       77.91      1.03 o 
  -3   4   3        6.48       12.42      0.48 o 
  -2   4   3      366.70      444.09      3.33 o 
  -1   4   3     2104.57     2235.94     11.71 o 
   0   4   3      233.61      209.40      1.96 o 
   1   4   3       13.99        6.97      0.40 o 
   2   4   3      276.13      263.67      1.75 o 
   3   4   3      862.23      898.88      4.68 o 
   4   4   3     1022.24     1033.88      6.07 o 
   5   4   3      818.74      843.33      6.29 o 
   6   4   3      412.84      404.49      5.10 o 
   7   4   3        5.89        4.67      1.08 o 
   8   4   3       33.03       39.65      7.84 o 
   9   4   3        4.18        4.38      1.17 o 
  10   4   3       46.43       41.46      2.17 o 
  11   4   3       68.28       68.53      2.78 o 
 -12   5   3      145.55      145.74      4.65 o 
 -11   5   3       35.78       47.66      2.02 o 
 -10   5   3      208.19      217.06      4.15 o 
  -9   5   3      955.76      960.33      8.62 o 
  -8   5   3      646.49      669.03      5.65 o 
  -7   5   3       37.99       35.65      0.99 o 
  -6   5   3       86.48       79.89      1.85 o 
  -5   5   3     1811.94     1763.31      9.71 o 
  -4   5   3     2733.29     2742.89     14.40 o 
  -3   5   3      507.68      534.57      3.45 o 
  -2   5   3     1568.04     1590.80      9.91 o 
  -1   5   3     2183.08     2121.28     13.01 o 
   0   5   3     1188.68     1143.47      8.98 o 
   1   5   3      116.36      137.35      1.31 o 
   2   5   3      120.95      160.43      1.43 o 
   3   5   3     3178.75     3262.12     19.02 o 
   4   5   3     4564.19     4600.56     23.71 o 
   5   5   3      448.64      429.73      3.93 o 
   6   5   3      211.90      196.49      4.24 o 
   7   5   3      375.80      374.66      5.17 o 
   8   5   3       83.61       82.05      2.92 o 
   9   5   3       22.07       24.58      1.66 o 
  10   5   3       41.06       46.48      2.49 o 
  11   5   3      180.47      201.41      6.16 o 
 -11   6   3      110.95      120.77      4.22 o 
 -10   6   3       74.66       73.86      2.27 o 
  -9   6   3       13.49       17.90      1.08 o 
  -8   6   3       74.87       72.23      2.20 o 
  -7   6   3       34.66       45.44      1.33 o 
  -6   6   3      693.04      647.04      5.21 o 
  -5   6   3      386.53      390.33      4.87 o 
  -4   6   3      899.19      889.25      5.36 o 
  -3   6   3      781.71      793.57      4.84 o 
  -2   6   3     1479.14     1584.01     10.02 o 
  -1   6   3      110.87      167.24      2.50 o 
   0   6   3     2258.78     2422.57     16.89 o 
   1   6   3      108.73      100.12      1.74 o 
   2   6   3      527.49      549.62      4.23 o 
   3   6   3      341.79      314.68      2.56 o 
   4   6   3       14.56       15.33      0.64 o 
   5   6   3       36.40       34.71      1.78 o 
   6   6   3        3.42        2.35      0.65 o 
   7   6   3      267.76      267.78      4.32 o 
   8   6   3       13.31       12.41      2.32 o 
   9   6   3      141.55      145.26      6.45 o 
  10   6   3        2.09        1.87      1.25 o 
 -11   7   3      360.76      387.24      7.91 o 
 -10   7   3      137.58      149.22      3.19 o 
  -9   7   3      338.87      329.31      4.25 o 
  -8   7   3      773.64      764.66      6.45 o 
  -7   7   3      400.03      367.77      3.84 o 
  -6   7   3     1121.13     1173.51     12.53 o 
  -5   7   3      128.66      117.11      1.83 o 
  -4   7   3      161.21      167.89      2.13 o 
  -3   7   3     2161.02     2090.35     16.16 o 
  -2   7   3      674.40      608.40      5.91 o 
  -1   7   3       17.47       19.61      2.29 o 
   0   7   3      196.11      217.67      2.38 o 
   1   7   3      877.55      892.24      6.38 o 
   2   7   3     1896.81     1889.05     12.04 o 
   3   7   3       92.47       91.35      1.53 o 
   4   7   3      265.73      273.46      2.52 o 
   5   7   3     1241.19     1183.43      8.72 o 
   6   7   3      710.90      680.09      8.12 o 
   7   7   3       30.20       28.80      1.87 o 
   8   7   3       48.38       50.18      2.15 o 
   9   7   3      309.21      328.54      5.41 o 
  10   7   3       51.56       58.32      3.33 o 
 -11   8   3      119.43      136.97      4.70 o 
 -10   8   3       12.31       11.03      1.04 o 
  -9   8   3       65.37       65.39      2.17 o 
  -8   8   3      137.05      134.85      2.36 o 
  -7   8   3      137.84      134.42      3.86 o 
  -6   8   3      143.04      128.47      2.97 o 
  -5   8   3      128.79      138.61      3.42 o 
  -4   8   3      321.52      306.15      3.20 o 
  -3   8   3       18.80       13.28      0.95 o 
  -2   8   3      504.78      447.03      4.86 o 
  -1   8   3       99.95      105.68      2.10 o 
   0   8   3      624.83      658.51      5.26 o 
   1   8   3      372.22      382.26      4.51 o 
   2   8   3      960.00      975.13      7.06 o 
   3   8   3      545.88      543.35      4.59 o 
   4   8   3      108.91      112.02      1.62 o 
   5   8   3      184.16      183.86      2.60 o 
   6   8   3        0.36        0.70      0.64 o 
   7   8   3        3.24        1.04      0.97 o 
   8   8   3       27.46       28.19      2.47 o 
   9   8   3       11.52        9.96      1.49 o 
 -10   9   3        7.84        7.52      1.01 o 
  -9   9   3      328.16      326.45      4.03 o 
  -8   9   3      436.12      426.40      4.58 o 
  -7   9   3        2.90        1.98      0.90 o 
  -6   9   3        4.27        6.22      0.76 o 
  -5   9   3     3065.51     2944.51     25.54 o 
  -4   9   3     2131.87     2149.84     17.18 o 
  -3   9   3      176.51      152.56      2.76 o 
  -2   9   3      173.87      171.07      3.09 o 
  -1   9   3     1121.45     1124.58      9.81 o 
   0   9   3     2269.79     2272.29     14.64 o 
   1   9   3       64.55       61.73      1.42 o 
   2   9   3       76.74       72.17      2.52 o 
   3   9   3     1654.04     1641.04     18.62 o 
   4   9   3     1029.25     1008.43      8.33 o 
   5   9   3       38.63       40.97      1.17 o 
   6   9   3       18.75       17.95      1.09 o 
   7   9   3      458.47      468.54      6.54 o 
   8   9   3      509.48      529.07      7.18 o 
   9   9   3       81.78       84.67      2.91 o 
  -9  10   3       91.38       99.21      2.29 o 
  -8  10   3       51.89       46.26      1.62 o 
  -7  10   3        0.77        0.69      0.91 o 
  -6  10   3      104.01      101.70      2.56 o 
  -5  10   3        4.19        4.84      0.72 o 
  -4  10   3      117.20      108.72      5.66 o 
  -3  10   3       24.56       28.14      1.41 o 
  -2  10   3      276.91      255.69      3.71 o 
  -1  10   3      916.20      914.98      8.59 o 
   0  10   3      131.13      125.92      4.00 o 
   1  10   3      876.20      851.92      6.72 o 
   2  10   3        0.04       -0.47      0.54 o 
   3  10   3       13.96       15.75      0.91 o 
   4  10   3      162.64      160.15      2.42 o 
   5  10   3       13.83       12.11      0.97 o 
   6  10   3      265.69      262.61      6.80 o 
   7  10   3       70.58       61.40      2.47 o 
   8  10   3       49.29       56.84      2.52 o 
  -9  11   3        3.30        3.51      0.90 o 
  -8  11   3       63.35       66.20      3.15 o 
  -7  11   3      344.84      367.17      5.29 o 
  -6  11   3      970.91      955.87      9.66 o 
  -5  11   3      389.96      336.95      4.80 o 
  -4  11   3      402.23      373.98      5.85 o 
  -3  11   3      895.41      926.42     12.92 o 
  -2  11   3      761.49      761.83     10.35 o 
  -1  11   3        2.76        3.02      0.88 o 
   0  11   3      200.13      185.59      3.15 o 
   1  11   3      267.68      260.88      3.20 o 
   2  11   3        8.23        9.08      0.81 o 
   3  11   3      187.74      184.39      2.65 o 
   4  11   3      378.80      377.67     10.57 o 
   5  11   3      613.25      634.73      6.11 o 
   6  11   3      218.58      220.69      3.35 o 
   7  11   3        9.13       10.67      1.65 o 
   8  11   3      104.70      112.41      3.42 o 
  -8  12   3       73.08       84.53      2.71 o 
  -7  12   3       12.67       13.84      1.39 o 
  -6  12   3       62.62       67.15      2.32 o 
  -5  12   3        4.53        6.80      1.37 o 
  -4  12   3       22.79       28.05      1.56 o 
  -3  12   3      266.74      256.40      4.08 o 
  -2  12   3      254.35      249.39      3.96 o 
  -1  12   3      515.65      504.40      6.04 o 
   0  12   3       80.54       77.95      3.86 o 
   1  12   3       14.06       11.92      1.10 o 
   2  12   3        0.03        0.04      0.67 o 
   3  12   3       13.17       15.97      1.07 o 
   4  12   3       80.37       94.03      3.86 o 
   5  12   3        6.63        5.56      0.96 o 
   6  12   3       47.21       53.29      1.87 o 
   7  12   3       96.16       98.87      3.22 o 
  -7  13   3        4.87        3.66      1.20 o 
  -6  13   3        3.88        3.27      2.18 o 
  -5  13   3      441.72      448.57      6.10 o 
  -4  13   3      644.27      644.19      7.51 o 
  -3  13   3      104.97      110.25      2.83 o 
  -2  13   3       52.75       43.08      1.50 o 
  -1  13   3      576.99      576.69      8.00 o 
   0  13   3      676.16      640.94      7.64 o 
   1  13   3      142.30      154.17      3.17 o 
   2  13   3       37.80       42.50      1.58 o 
   3  13   3      176.01      176.83      2.87 o 
   4  13   3      131.22      139.96      3.32 o 
   5  13   3        2.43        2.52      0.96 o 
   6  13   3       18.84       20.92      1.41 o 
  -5  14   3       64.26       79.20      2.69 o 
  -4  14   3       10.70       12.80      1.41 o 
  -3  14   3        5.29        8.33      1.30 o 
  -2  14   3        0.51        0.72      0.98 o 
  -1  14   3       19.51       21.01      1.48 o 
   0  14   3       75.36       77.81      2.42 o 
   1  14   3        9.41       13.09      2.13 o 
   2  14   3       54.59       61.04      2.25 o 
   3  14   3        0.18        0.53      0.86 o 
   4  14   3       15.43       19.07      1.75 o 
  -3  15   3      205.09      207.93      4.15 o 
  -2  15   3      187.67      169.79      3.71 o 
  -1  15   3       93.42       85.33      2.71 o 
   0  15   3       17.52       16.17      1.63 o 
   1  15   3      143.04      154.19      3.49 o 
   2  15   3      300.01      314.43      5.06 o 
 -12   0   4       33.63       39.54      2.64 o 
 -11   0   4      197.57      195.92      4.98 o 
 -10   0   4     1904.45     1821.96     21.57 o 
  -9   0   4        2.81        3.31      1.15 o 
  -8   0   4        3.12        4.60      1.10 o 
  -7   0   4     1274.21     1331.72     15.82 o 
  -6   0   4     5644.35     5614.29     40.59 o 
  -5   0   4     1614.28     1473.54     16.53 o 
  -4   0   4       44.28       60.33      1.39 o 
  -3   0   4     1397.32     1381.05     10.76 o 
  -2   0   4     1910.20     1689.89     12.75 o 
  -1   0   4     1008.20      949.83      9.85 o 
   0   0   4       27.49       18.15      0.88 o 
   1   0   4     7511.47     7387.76     79.65 o 
   2   0   4    20073.70    19669.87    208.19 o 
   3   0   4     2860.06     3062.38     33.02 o 
   4   0   4     5915.20     6017.36     64.84 o 
   5   0   4      127.52      128.25      3.59 o 
   6   0   4      761.31      803.24     11.45 o 
   7   0   4      474.13      419.88      7.67 o 
   8   0   4       16.67       23.24      2.06 o 
   9   0   4       96.68       82.34      3.79 o 
  10   0   4      661.21      644.51     11.31 o 
  11   0   4      127.89      122.02      4.98 o 
 -12   1   4       43.00       43.81      2.00 o 
 -11   1   4       70.41       69.45      2.17 o 
 -10   1   4       34.75       29.84      1.56 o 
  -9   1   4       92.58       95.01      2.27 o 
  -8   1   4       21.50       18.67      1.13 o 
  -7   1   4      120.57      105.37      2.20 o 
  -6   1   4       29.37       38.46      0.81 o 
  -5   1   4     2886.24     3028.15     14.15 o 
  -4   1   4      513.06      550.42      3.16 o 
  -3   1   4     7837.63     8002.50     55.58 o 
  -2   1   4       15.91       14.67      0.40 o 
  -1   1   4       75.37       58.56      0.64 o 
   0   1   4       51.48       63.72      0.86 o 
   1   1   4        7.04        2.60      0.39 o 
   2   1   4       13.40       22.02      0.95 o 
   3   1   4     2754.09     2766.86     27.56 o 
   4   1   4       19.42       27.01      4.05 o 
   5   1   4      427.88      432.60      5.08 o 
   6   1   4       55.49       49.32      1.83 o 
   7   1   4        4.03        6.29      1.01 o 
   8   1   4       15.17       16.06      1.37 o 
   9   1   4       48.90       47.50      2.12 o 
  10   1   4        3.60        2.42      2.20 o 
  11   1   4        9.93        9.85      1.58 o 
 -12   2   4      492.48      523.15      6.51 o 
 -11   2   4      186.77      197.98      3.58 o 
 -10   2   4       21.39       25.50      1.75 o 
  -9   2   4      387.92      377.97      4.80 o 
  -8   2   4     1432.09     1345.80     11.57 o 
  -7   2   4      401.76      403.78      3.67 o 
  -6   2   4     1981.10     2046.83     12.94 o 
  -5   2   4     1526.95     1654.04      8.53 o 
  -4   2   4     2810.21     2775.84     13.02 o 
  -3   2   4     2139.49     2088.29     11.10 o 
  -2   2   4       92.00      108.37      1.48 o 
  -1   2   4     1837.48     1820.23      7.84 o 
   0   2   4     2160.34     2038.45      9.53 o 
   1   2   4       25.40        9.83      0.35 o 
   2   2   4      311.89      351.09      2.44 o 
   3   2   4     4773.09     4963.99     38.36 o 
   4   2   4     1067.40     1055.78     11.09 o 
   5   2   4      516.45      507.02     22.17 o 
   6   2   4       36.49       39.96      2.30 o 
   7   2   4      190.33      175.08      3.35 o 
   8   2   4      494.22      494.22      8.24 o 
   9   2   4       67.74       61.54      2.64 o 
  10   2   4       71.73       72.40      2.71 o 
  11   2   4      131.69      135.39      3.69 o 
 -12   3   4       62.58       64.62      2.29 o 
 -11   3   4       10.38       12.83      1.24 o 
 -10   3   4      684.43      662.19      7.20 o 
  -9   3   4      432.54      416.37      5.12 o 
  -8   3   4      208.71      196.95      4.05 o 
  -7   3   4      786.42      809.42      6.18 o 
  -6   3   4       72.68       66.14      1.30 o 
  -5   3   4      219.45      189.49      1.73 o 
  -4   3   4       17.06       19.56      0.56 o 
  -3   3   4      302.02      281.65      2.21 o 
  -2   3   4      675.45      751.40      3.99 o 
  -1   3   4      989.13     1020.66      5.14 o 
   0   3   4       59.81       72.85      0.78 o 
   1   3   4      566.46      577.78      3.33 o 
   2   3   4      306.59      279.91      1.81 o 
   3   3   4      963.82      975.18      5.75 o 
   4   3   4       39.44       39.41      0.98 o 
   5   3   4      246.50      240.83      3.59 o 
   6   3   4      143.63      138.53      2.83 o 
   7   3   4       47.22       49.65      2.00 o 
   8   3   4       85.96       84.12      2.83 o 
   9   3   4       69.10       70.14      2.54 o 
  10   3   4        0.81        0.28      1.18 o 
  11   3   4       24.82       24.87      2.76 o 
 -12   4   4       72.02       71.93      4.91 o 
 -11   4   4      178.13      175.23      3.46 o 
 -10   4   4      708.20      719.39      9.11 o 
  -9   4   4      351.58      324.25      4.49 o 
  -8   4   4      101.22      102.64      2.34 o 
  -7   4   4      278.51      267.12      2.92 o 
  -6   4   4     2684.83     2735.09     18.22 o 
  -5   4   4      308.47      287.68      2.76 o 
  -4   4   4       73.67       42.07      0.79 o 
  -3   4   4     1554.51     1561.86      9.89 o 
  -2   4   4     9211.92     9251.90     84.35 o 
  -1   4   4     4460.33     4440.47     26.49 o 
   0   4   4       23.70       27.01      0.77 o 
   1   4   4     2000.75     2066.63      9.81 o 
   2   4   4     1781.53     1698.93      8.23 o 
   3   4   4      190.30      162.51      1.34 o 
   4   4   4      706.90      714.86      4.60 o 
   5   4   4      790.43      825.70      8.20 o 
   6   4   4      419.35      403.45      5.22 o 
   7   4   4       54.77       61.78      2.19 o 
   8   4   4        1.28        0.84      0.97 o 
   9   4   4      108.17      106.01      7.33 o 
  10   4   4      293.98      307.95     11.69 o 
 -12   5   4        2.37        1.92      1.53 o 
 -11   5   4       18.52       20.08      1.92 o 
 -10   5   4        9.45        6.98      1.03 o 
  -9   5   4      217.20      220.68      3.66 o 
  -8   5   4      527.38      521.69      4.77 o 
  -7   5   4      942.81      877.75      6.72 o 
  -6   5   4      141.78      146.07      4.05 o 
  -5   5   4       43.24       37.28      0.85 o 
  -4   5   4      360.40      371.89      2.73 o 
  -3   5   4      134.24      159.20      1.84 o 
  -2   5   4      319.79      385.82      3.51 o 
  -1   5   4      324.16      339.70      2.53 o 
   0   5   4      539.29      613.85      3.87 o 
   1   5   4       13.11        9.56      0.60 o 
   2   5   4      260.68      270.74      2.20 o 
   3   5   4        1.33        1.62      0.33 o 
   4   5   4        3.35        5.67      0.60 o 
   5   5   4      394.06      374.86      4.85 o 
   6   5   4      340.08      317.64      4.61 o 
   7   5   4      354.69      342.64      5.00 o 
   8   5   4       20.88       20.44      1.58 o 
   9   5   4       40.54       37.96      2.71 o 
  10   5   4       11.49       14.65      1.69 o 
 -11   6   4       49.58       53.77      3.81 o 
 -10   6   4        7.86        9.38      1.80 o 
  -9   6   4      403.49      384.47      5.12 o 
  -8   6   4     1827.68     1801.59     12.37 o 
  -7   6   4      981.71      949.86      7.28 o 
  -6   6   4        3.46        4.09      0.81 o 
  -5   6   4     1131.17     1114.78      7.82 o 
  -4   6   4     1003.35     1014.90      6.05 o 
  -3   6   4      543.06      511.87      4.27 o 
  -2   6   4       42.26       30.99      0.87 o 
  -1   6   4      116.21      102.29      1.52 o 
   0   6   4     4687.46     4698.25     33.24 o 
   1   6   4     1595.39     1614.03      9.01 o 
   2   6   4      806.05      803.80      6.07 o 
   3   6   4     1087.42     1037.14      6.29 o 
   4   6   4      970.27      956.70      7.15 o 
   5   6   4      278.04      275.41      3.08 o 
   6   6   4      154.39      148.73      3.12 o 
   7   6   4      310.81      302.90      5.73 o 
   8   6   4      257.86      267.49      6.33 o 
   9   6   4       51.91       62.23      3.33 o 
  10   6   4        0.68        1.98      1.34 o 
 -11   7   4        9.09        8.59      3.64 o 
 -10   7   4        3.05        4.65      1.08 o 
  -9   7   4      116.85      111.29      2.73 o 
  -8   7   4       46.41       36.61      1.38 o 
  -7   7   4       20.64       16.13      1.17 o 
  -6   7   4        0.04        1.67      0.89 o 
  -5   7   4       25.14       28.24      1.34 o 
  -4   7   4      330.65      315.72      3.96 o 
  -3   7   4     1160.81     1223.06      8.24 o 
  -2   7   4        2.62        2.51      0.49 o 
  -1   7   4      209.35      229.49      2.49 o 
   0   7   4        5.72        5.23      0.59 o 
   1   7   4       15.25       21.42      0.97 o 
   2   7   4      224.52      223.42      2.55 o 
   3   7   4      125.43      124.16      2.75 o 
   4   7   4        5.09        5.53      0.69 o 
   5   7   4        2.89        3.63      0.68 o 
   6   7   4        2.32        1.35      1.13 o 
   7   7   4        0.98        2.48      1.03 o 
   8   7   4       28.56       26.58      2.73 o 
   9   7   4       45.30       39.25      2.19 o 
 -11   8   4       67.41       66.14      3.50 o 
 -10   8   4      128.96      129.97      3.13 o 
  -9   8   4      233.46      213.14      4.17 o 
  -8   8   4      503.06      471.79      4.80 o 
  -7   8   4      706.15      660.97      7.13 o 
  -6   8   4       12.35        5.26      0.94 o 
  -5   8   4      561.11      575.26      6.22 o 
  -4   8   4      783.01      713.67      7.08 o 
  -3   8   4      217.08      243.30      3.42 o 
  -2   8   4      830.79      816.29      6.00 o 
  -1   8   4      688.12      665.10      7.30 o 
   0   8   4     1098.44     1128.95      7.98 o 
   1   8   4     1037.52     1055.90      7.54 o 
   2   8   4      852.26      832.09      7.38 o 
   3   8   4      578.80      564.22      4.18 o 
   4   8   4      967.64      985.94      7.62 o 
   5   8   4      134.85      129.78      2.20 o 
   6   8   4       22.94       23.50      3.07 o 
   7   8   4        3.79        5.26      1.70 o 
   8   8   4       29.66       32.59      1.98 o 
   9   8   4      208.71      217.51      4.56 o 
 -10   9   4       66.48       74.37      2.52 o 
  -9   9   4        2.86        6.71      1.51 o 
  -8   9   4       68.34       64.57      2.66 o 
  -7   9   4       21.46       20.40      1.39 o 
  -6   9   4       10.19        9.75      1.63 o 
  -5   9   4       34.11       32.81      1.49 o 
  -4   9   4       58.89       67.51      3.62 o 
  -3   9   4       10.50        7.81      0.90 o 
  -2   9   4      123.62      127.58      2.49 o 
  -1   9   4        3.42        4.57      0.74 o 
   0   9   4      177.60      165.85      2.31 o 
   1   9   4        1.42        2.14      0.61 o 
   2   9   4       16.96       11.93      0.81 o 
   3   9   4       86.88       87.46      1.69 o 
   4   9   4       24.96       27.89      1.25 o 
   5   9   4        0.08        0.78      0.69 o 
   6   9   4       13.59       10.23      1.29 o 
   7   9   4       21.03       20.31      1.61 o 
   8   9   4        2.65        3.86      1.29 o 
  -9  10   4       71.11       71.54      2.47 o 
  -8  10   4       38.16       40.23      1.88 o 
  -7  10   4      506.60      472.24      6.07 o 
  -6  10   4      784.78      774.83     10.40 o 
  -5  10   4      803.72      737.46      7.78 o 
  -4  10   4     1101.73     1019.60      9.67 o 
  -3  10   4      108.70      118.66      2.54 o 
  -2  10   4       44.36       51.10      2.16 o 
  -1  10   4       44.56       42.64      1.70 o 
   0  10   4      120.34      119.31      2.72 o 
   1  10   4      746.77      731.05      6.03 o 
   2  10   4       48.10       55.02      1.45 o 
   3  10   4      110.95      117.64      2.64 o 
   4  10   4     1260.25     1211.22      9.34 o 
   5  10   4      414.34      399.61      5.79 o 
   6  10   4      238.30      243.03      4.47 o 
   7  10   4       36.30       39.79      2.59 o 
   8  10   4       46.30       48.88      2.38 o 
  -9  11   4        5.51        6.89      1.03 o 
  -8  11   4       22.60       19.20      1.51 o 
  -7  11   4       12.37        9.96      1.27 o 
  -6  11   4       41.72       49.20      3.93 o 
  -5  11   4       55.74       54.36      2.02 o 
  -4  11   4       13.49       11.38      1.13 o 
  -3  11   4       11.88       14.76      1.18 o 
  -2  11   4       31.13       31.51      1.59 o 
  -1  11   4      220.70      215.88      3.54 o 
   0  11   4        0.64        0.72      0.75 o 
   1  11   4       96.69      104.87      2.01 o 
   2  11   4        1.84        1.72      0.66 o 
   3  11   4       34.67       39.40      1.80 o 
   4  11   4       55.52       60.39      2.11 o 
   5  11   4        3.63        3.08      1.22 o 
   6  11   4        1.89        0.85      1.12 o 
   7  11   4       25.60       30.82      2.02 o 
  -8  12   4      227.56      226.86      4.35 o 
  -7  12   4       46.64       46.25      3.02 o 
  -6  12   4      136.45      140.77      4.19 o 
  -5  12   4      732.87      733.58      8.18 o 
  -4  12   4      804.02      775.42      8.37 o 
  -3  12   4      116.30      117.01      6.97 o 
  -2  12   4        9.28        7.22      1.10 o 
  -1  12   4       51.99       57.68      1.61 o 
   0  12   4      470.11      474.73     11.05 o 
   1  12   4      488.27      483.95      4.89 o 
   2  12   4       33.97       33.04      1.35 o 
   3  12   4       51.06       52.79      2.12 o 
   4  12   4      380.92      377.16      4.52 o 
   5  12   4      107.55      116.05      2.52 o 
   6  12   4        6.93        9.01      1.40 o 
  -7  13   4       88.64       87.10      4.00 o 
  -6  13   4        3.89        4.65      1.20 o 
  -5  13   4      108.32      110.48      2.98 o 
  -4  13   4        0.01        0.86      0.98 o 
  -3  13   4        3.72        2.68      1.00 o 
  -2  13   4       50.77       46.80      1.97 o 
  -1  13   4       21.88       19.89      1.44 o 
   0  13   4      128.92      117.15      2.81 o 
   1  13   4      175.32      173.10      3.37 o 
   2  13   4        2.57        2.27      0.83 o 
   3  13   4      119.52      116.75      2.97 o 
   4  13   4        3.41        1.98      1.12 o 
   5  13   4       18.32       23.91      1.43 o 
  -5  14   4       21.14       17.12      1.70 o 
  -4  14   4        5.52        2.49      1.11 o 
  -3  14   4      225.60      226.00      4.22 o 
  -2  14   4      299.22      288.73      4.76 o 
  -1  14   4       18.86       16.88      1.53 o 
   0  14   4       10.20        8.37      1.22 o 
   1  14   4       59.88       59.63      3.52 o 
   2  14   4      351.97      382.50      7.91 o 
   3  14   4      218.53      224.36      4.37 o 
  -2  15   4       57.62       54.23      3.50 o 
  -1  15   4       74.54       74.42      3.07 o 
   0  15   4        4.79        7.20      1.28 o 
   1  15   4       69.48       73.94      2.59 o 
 -12   1   5      184.88      193.48      3.76 o 
 -11   1   5      113.34      112.89      2.76 o 
 -10   1   5      285.70      281.90      4.25 o 
  -9   1   5      461.76      440.06      5.35 o 
  -8   1   5      328.12      302.20      4.07 o 
  -7   1   5      992.99      959.58      8.74 o 
  -6   1   5      862.39      892.59      6.58 o 
  -5   1   5     1408.44     1437.84      8.28 o 
  -4   1   5      569.05      491.79      3.44 o 
  -3   1   5      254.16      217.88      1.92 o 
  -2   1   5     3498.54     3633.21     16.84 o 
  -1   1   5        5.01        4.47      0.26 o 
   0   1   5     3363.15     3587.17     18.98 o 
   1   1   5      688.12      668.80      3.52 o 
   2   1   5     1201.59     1210.15     12.48 o 
   3   1   5     6116.05     6052.37     45.89 o 
   4   1   5      194.56      191.42      4.31 o 
   5   1   5        3.67        7.54      0.88 o 
   6   1   5       61.29       76.27      2.20 o 
   7   1   5      622.17      601.21      7.03 o 
   8   1   5      314.48      309.59      4.86 o 
   9   1   5      134.69      135.11      3.35 o 
  10   1   5       85.21       82.07      2.91 o 
 -12   2   5        0.95        2.13      1.00 o 
 -11   2   5       16.25       16.83      1.36 o 
 -10   2   5      108.23      100.09      2.52 o 
  -9   2   5      784.27      712.06      7.44 o 
  -8   2   5      152.69      149.15      2.78 o 
  -7   2   5      790.73      792.61      7.62 o 
  -6   2   5      277.53      273.00      2.89 o 
  -5   2   5       78.52       65.71      1.02 o 
  -4   2   5        4.21        5.57      0.73 o 
  -3   2   5      152.04      221.85      1.95 o 
  -2   2   5      248.95      290.94      1.93 o 
  -1   2   5      263.53      285.19      1.70 o 
   0   2   5      338.36      311.07      1.81 o 
   1   2   5      808.40      800.06      4.15 o 
   2   2   5       83.89       81.40      1.03 o 
   3   2   5        0.11       -0.84      0.81 o 
   4   2   5       32.01       37.69      1.54 o 
   5   2   5        1.61        4.81      1.29 o 
   6   2   5       83.57       85.84      2.34 o 
   7   2   5        4.45        3.86      1.10 o 
   8   2   5       70.03       62.69      5.70 o 
   9   2   5        2.15        1.29      1.27 o 
  10   2   5        1.89        1.39      1.30 o 
 -12   3   5       47.75       44.83      3.38 o 
 -11   3   5      264.51      248.60      4.18 o 
 -10   3   5      344.37      340.66      6.30 o 
  -9   3   5      297.39      290.91      4.22 o 
  -8   3   5       88.95       95.70      4.94 o 
  -7   3   5        3.18        5.32      0.81 o 
  -6   3   5     3943.25     3943.08     23.78 o 
  -5   3   5     5273.32     5430.09     31.92 o 
  -4   3   5       23.19       26.65      2.39 o 
  -3   3   5      116.56       85.65      1.61 o 
  -2   3   5     1673.65     1686.82      9.81 o 
  -1   3   5     2949.13     3041.31     12.89 o 
   0   3   5     2065.16     2130.49     10.08 o 
   1   3   5      290.69      285.67      1.89 o 
   2   3   5     1208.43     1166.04      6.72 o 
   3   3   5      350.04      351.12      2.65 o 
   4   3   5        3.63        3.37      0.76 o 
   5   3   5      479.37      492.27      5.78 o 
   6   3   5      941.83      926.62      9.47 o 
   7   3   5      597.49      582.03      7.01 o 
   8   3   5      105.92       98.24      3.45 o 
   9   3   5       54.49       50.98      2.34 o 
  10   3   5       61.62       67.79      2.71 o 
 -12   4   5       36.56       40.48      2.02 o 
 -11   4   5       52.02       62.33      2.24 o 
 -10   4   5       21.12       19.87      1.39 o 
  -9   4   5      167.86      154.45      3.05 o 
  -8   4   5      646.02      591.82      7.91 o 
  -7   4   5       78.86       75.01      2.00 o 
  -6   4   5       85.17       74.11      5.55 o 
  -5   4   5      631.82      590.33      4.72 o 
  -4   4   5        8.72       13.44      0.67 o 
  -3   4   5        6.47       12.16      0.78 o 
  -2   4   5      327.50      351.17      2.33 o 
  -1   4   5      179.01      139.55      1.29 o 
   0   4   5      255.62      270.97      1.89 o 
   1   4   5        3.89        3.79      0.36 o 
   2   4   5       43.92       47.05      0.94 o 
   3   4   5       40.51       42.19      1.03 o 
   4   4   5       48.80       45.96      1.62 o 
   5   4   5       34.27       33.86      1.69 o 
   6   4   5       47.73       37.13      2.08 o 
   7   4   5      136.85      128.87      3.03 o 
   8   4   5       14.46       15.11      1.42 o 
   9   4   5       57.38       66.40      3.47 o 
  10   4   5        1.28        1.84      1.63 o 
 -12   5   5      218.58      220.54      5.42 o 
 -11   5   5      116.54      115.78      2.95 o 
 -10   5   5        5.10        7.05      1.07 o 
  -9   5   5      339.54      327.21      4.69 o 
  -8   5   5     1606.75     1492.58     13.01 o 
  -7   5   5     1329.50     1341.95     11.73 o 
  -6   5   5       12.80       17.62      1.12 o 
  -5   5   5       65.47       61.35      2.45 o 
  -4   5   5     2390.09     2371.66     14.77 o 
  -3   5   5     2097.58     2023.72     18.30 o 
  -2   5   5     1119.24     1117.33      5.86 o 
  -1   5   5     1741.91     1786.30      9.79 o 
   0   5   5     1536.67     1464.85      7.34 o 
   1   5   5     1080.18     1105.70      5.74 o 
   2   5   5       60.79       59.38      0.86 o 
   3   5   5        7.99        9.28      0.64 o 
   4   5   5      982.51      993.60      9.47 o 
   5   5   5      596.88      621.14      6.93 o 
   6   5   5       20.08       17.73      1.58 o 
   7   5   5       35.90       28.94      1.71 o 
   8   5   5      306.04      310.49      5.12 o 
   9   5   5      164.72      165.46      7.00 o 
  10   5   5       31.81       32.73      3.19 o 
 -11   6   5       13.46       12.53      1.37 o 
 -10   6   5      240.92      251.92      4.24 o 
  -9   6   5      249.62      241.65      3.98 o 
  -8   6   5      139.38      138.06      2.88 o 
  -7   6   5      261.47      268.84      3.96 o 
  -6   6   5      116.14      115.84      2.44 o 
  -5   6   5      200.38      186.79      3.00 o 
  -4   6   5      553.58      562.25      4.54 o 
  -3   6   5      975.65      954.14      6.75 o 
  -2   6   5      508.92      535.88      3.73 o 
  -1   6   5     1298.68     1320.12      7.91 o 
   0   6   5       38.42       32.24      0.84 o 
   1   6   5     1178.91     1237.23      6.44 o 
   2   6   5       13.31       10.23      0.55 o 
   3   6   5      458.49      450.18      4.25 o 
   4   6   5       33.96       33.50      1.52 o 
   5   6   5      149.43      154.46      5.87 o 
   6   6   5       52.11       53.43      2.08 o 
   7   6   5       17.74       12.60      1.35 o 
   8   6   5       22.76       18.45      1.59 o 
   9   6   5       12.52       11.07      1.58 o 
 -11   7   5        1.26        1.78      1.03 o 
 -10   7   5      475.48      486.41      9.61 o 
  -9   7   5      764.88      766.21      8.32 o 
  -8   7   5      402.73      382.77      5.17 o 
  -7   7   5     1473.78     1432.63     18.67 o 
  -6   7   5      847.67      808.13      8.01 o 
  -5   7   5      173.13      186.09      3.05 o 
  -4   7   5       37.50       37.80      1.46 o 
  -3   7   5      214.20      207.37      2.38 o 
  -2   7   5     1852.63     1849.43     11.87 o 
  -1   7   5     1137.08     1095.94      7.70 o 
   0   7   5      169.49      162.76      2.52 o 
   1   7   5      819.33      856.50      6.29 o 
   2   7   5     1354.21     1353.58      7.99 o 
   3   7   5      754.47      743.68      6.40 o 
   4   7   5       52.05       54.32      2.71 o 
   5   7   5        1.27        1.39      1.22 o 
   6   7   5      301.37      296.39      4.73 o 
   7   7   5       77.18       70.45      2.52 o 
   8   7   5       33.27       33.28      1.98 o 
   9   7   5       51.29       58.56      2.64 o 
 -10   8   5      112.21      110.79      3.31 o 
  -9   8   5      139.09      140.26      3.15 o 
  -8   8   5      196.49      209.18      3.74 o 
  -7   8   5       42.64       36.87      1.68 o 
  -6   8   5       11.56       12.35      1.12 o 
  -5   8   5      164.29      144.32      2.78 o 
  -4   8   5      400.51      396.06      4.80 o 
  -3   8   5      161.04      143.92      3.88 o 
  -2   8   5      293.06      289.32      3.16 o 
  -1   8   5      152.86      141.26      2.05 o 
   0   8   5       56.44       64.96      1.42 o 
   1   8   5      876.46      851.49      6.42 o 
   2   8   5      140.84      143.94      1.81 o 
   3   8   5      294.61      290.84      3.29 o 
   4   8   5      256.99      260.46      3.15 o 
   5   8   5        6.61        6.14      1.10 o 
   6   8   5       17.49       16.95      1.43 o 
   7   8   5       64.20       71.56      2.73 o 
   8   8   5       14.02       16.11      1.64 o 
 -10   9   5       23.84       27.63      2.13 o 
  -9   9   5        8.36        7.20      3.19 o 
  -8   9   5      457.50      438.17      5.90 o 
  -7   9   5      906.12      891.04      9.15 o 
  -6   9   5       77.42       73.78      2.68 o 
  -5   9   5        7.62       11.62      1.08 o 
  -4   9   5     2105.37     2004.03     16.40 o 
  -3   9   5      888.76      860.53      8.29 o 
  -2   9   5      454.15      397.83      7.24 o 
  -1   9   5      290.77      293.08      3.21 o 
   0   9   5     1722.80     1701.84     11.52 o 
   1   9   5     2523.10     2506.35     16.04 o 
   2   9   5      212.29      202.16      2.56 o 
   3   9   5      144.64      141.58      2.32 o 
   4   9   5      699.03      671.80      5.98 o 
   5   9   5      343.69      336.41      5.12 o 
   6   9   5        0.98        0.65      0.98 o 
   7   9   5        1.10        2.25      1.17 o 
   8   9   5      104.40      110.18      3.27 o 
  -9  10   5       44.01       42.58      2.05 o 
  -8  10   5       51.51       48.20      2.12 o 
  -7  10   5      258.79      254.55      4.29 o 
  -6  10   5       71.55       65.57      2.22 o 
  -5  10   5       97.10      102.30      2.52 o 
  -4  10   5       19.31       18.33      1.28 o 
  -3  10   5       13.23       14.97      1.18 o 
  -2  10   5       13.57       15.87      1.65 o 
  -1  10   5      335.50      329.01      4.35 o 
   0  10   5      275.13      284.89      3.30 o 
   1  10   5        5.64        3.88      0.72 o 
   2  10   5      107.20      107.97      2.68 o 
   3  10   5        0.49       -0.60      1.05 o 
   4  10   5        1.83        1.83      0.78 o 
   5  10   5       92.77       89.77      2.76 o 
   6  10   5       14.16       11.37      1.40 o 
   7  10   5       98.36       88.82      2.98 o 
  -8  11   5       98.69       97.79      2.86 o 
  -7  11   5        4.58        4.59      1.09 o 
  -6  11   5      416.22      400.60      5.56 o 
  -5  11   5      652.44      642.31      7.34 o 
  -4  11   5       47.09       39.41      1.81 o 
  -3  11   5      208.15      198.33      6.01 o 
  -2  11   5      267.51      292.06      4.25 o 
  -1  11   5      290.64      312.42      4.40 o 
   0  11   5        3.71        3.78      0.72 o 
   1  11   5      157.28      159.20      2.51 o 
   2  11   5      934.17      891.83      9.15 o 
   3  11   5      175.35      180.20      2.87 o 
   4  11   5      139.95      132.63      2.99 o 
   5  11   5      257.36      255.32     10.11 o 
   6  11   5      205.96      214.96      4.44 o 
  -7  12   5       68.05       74.35      2.56 o 
  -6  12   5       18.27       13.97      1.38 o 
  -5  12   5       35.42       40.37      1.91 o 
  -4  12   5       16.91       15.51      1.56 o 
  -3  12   5       62.18       73.72      2.61 o 
  -2  12   5       60.42       75.00      3.16 o 
  -1  12   5       81.84       82.89      5.44 o 
   0  12   5      302.54      296.54      4.38 o 
   1  12   5      110.25      109.24      2.47 o 
   2  12   5       57.24       53.37      2.10 o 
   3  12   5        4.61        3.70      0.87 o 
   4  12   5       49.03       46.17      1.80 o 
   5  12   5        5.34        4.68      1.33 o 
  -6  13   5        1.04        3.06      1.41 o 
  -5  13   5        4.66        6.03      1.23 o 
  -4  13   5      216.14      238.30      4.27 o 
  -3  13   5      213.52      230.78      4.13 o 
  -2  13   5       28.14       31.62      1.73 o 
  -1  13   5       51.47       52.05      2.06 o 
   0  13   5      399.57      402.14      5.43 o 
   1  13   5      603.81      604.42      5.87 o 
   2  13   5      179.33      180.95      3.76 o 
   3  13   5       55.96       65.89      2.95 o 
   4  13   5      164.47      161.64      3.03 o 
  -4  14   5      119.83      135.69      3.64 o 
  -3  14   5       11.49       15.17      1.52 o 
  -2  14   5       55.55       52.25      3.69 o 
  -1  14   5        2.98        2.89      1.07 o 
   0  14   5        1.67        0.16      1.03 o 
   1  14   5       99.21      100.07      4.07 o 
   2  14   5        7.33        8.56      1.34 o 
 -12   0   6       98.18       90.10      3.69 o 
 -11   0   6       80.07       79.94      3.45 o 
 -10   0   6       35.43       40.21      2.54 o 
  -9   0   6     2468.41     2388.25     27.17 o 
  -8   0   6        3.91        4.84      1.25 o 
  -7   0   6       46.04       40.21      2.11 o 
  -6   0   6     3508.07     3411.16     25.73 o 
  -5   0   6     2489.38     2492.60     32.42 o 
  -4   0   6     1988.52     1929.51     15.09 o 
  -3   0   6     1785.90     2009.12     15.48 o 
  -2   0   6     3173.99     3348.64     36.28 o 
  -1   0   6     7317.71     7401.16     69.08 o 
   0   0   6     1262.48     1283.24      8.23 o 
   1   0   6      992.41     1030.17     11.79 o 
   2   0   6      450.63      495.80      7.24 o 
   3   0   6     2826.55     2929.77     32.35 o 
   4   0   6      762.75      761.88     10.83 o 
   5   0   6      448.21      468.19      8.05 o 
   6   0   6        9.24        9.82      1.73 o 
   7   0   6      721.44      770.36     12.17 o 
   8   0   6      294.55      263.69      6.47 o 
   9   0   6       21.87       23.24      2.59 o 
  10   0   6       10.72       12.84      2.44 o 
 -12   1   6      125.01      132.19      3.79 o 
 -11   1   6        7.10        7.10      1.15 o 
 -10   1   6       49.46       47.70      2.78 o 
  -9   1   6       99.15       86.49      2.30 o 
  -8   1   6      214.71      209.79      3.69 o 
  -7   1   6      146.06      147.25      2.69 o 
  -6   1   6      126.48      101.68      1.56 o 
  -5   1   6       20.09       24.33      0.87 o 
  -4   1   6      790.68      817.24      5.19 o 
  -3   1   6      304.66      348.92      2.71 o 
  -2   1   6     1908.09     1995.79      9.58 o 
  -1   1   6        0.16        1.05      0.50 o 
   0   1   6      273.43      286.10      1.75 o 
   1   1   6       64.97       77.64      0.94 o 
   2   1   6       46.17       38.92      1.37 o 
   3   1   6      384.29      386.12      5.15 o 
   4   1   6      861.55      830.51      8.15 o 
   5   1   6       11.17        8.90      3.64 o 
   6   1   6      600.58      575.78     11.19 o 
   7   1   6        2.49        0.57      0.95 o 
   8   1   6        1.69        1.42      1.17 o 
   9   1   6        5.57        4.57      1.34 o 
  10   1   6        1.07        1.00      1.25 o 
 -12   2   6        3.67        3.38      1.08 o 
 -11   2   6      868.80      854.83     14.55 o 
 -10   2   6      222.65      222.38      6.73 o 
  -9   2   6      219.20      211.94      3.59 o 
  -8   2   6     1167.21     1188.51     10.79 o 
  -7   2   6     1633.50     1605.67     10.95 o 
  -6   2   6      311.47      307.70      3.19 o 
  -5   2   6      812.78      872.45      5.62 o 
  -4   2   6     2433.75     2525.92     13.62 o 
  -3   2   6     1000.79      933.77      5.69 o 
  -2   2   6     1802.19     1761.81      8.59 o 
  -1   2   6        7.52        6.73      0.33 o 
   0   2   6     1262.91     1259.00      5.78 o 
   1   2   6     2729.92     2700.40     12.64 o 
   2   2   6       21.22       20.67      0.86 o 
   3   2   6      495.73      464.19      4.11 o 
   4   2   6     1331.40     1335.82     11.86 o 
   5   2   6      563.93      546.69      6.32 o 
   6   2   6      281.25      262.94      4.25 o 
   7   2   6      144.39      148.76      3.30 o 
   8   2   6      177.74      186.24      3.88 o 
   9   2   6      137.85      148.90      3.69 o 
  10   2   6        3.13        4.57      1.42 o 
 -12   3   6       32.55       29.94      1.80 o 
 -11   3   6        3.11        4.91      1.10 o 
 -10   3   6      124.93      130.98      2.98 o 
  -9   3   6      454.36      422.51      5.42 o 
  -8   3   6      410.27      384.42      4.95 o 
  -7   3   6      914.45      857.55      6.67 o 
  -6   3   6     1427.63     1390.05      9.58 o 
  -5   3   6        0.89        1.66      0.48 o 
  -4   3   6      284.48      266.00      2.39 o 
  -3   3   6        8.68        9.12      0.66 o 
  -2   3   6      242.25      269.81      1.92 o 
  -1   3   6      499.95      558.22      2.96 o 
   0   3   6      212.42      200.04      1.44 o 
   1   3   6        9.95       13.70      0.46 o 
   2   3   6       90.38       84.91      1.18 o 
   3   3   6        2.81        6.01      0.63 o 
   4   3   6      602.78      594.26      5.10 o 
   5   3   6      107.87      112.50      2.66 o 
   6   3   6       16.52       21.45      1.47 o 
   7   3   6        1.70        0.85      0.98 o 
   8   3   6       18.88       22.37      1.59 o 
   9   3   6        4.59        5.59      1.37 o 
  10   3   6       34.03       30.62      3.38 o 
 -12   4   6       86.62       85.09      2.73 o 
 -11   4   6       26.52       22.63      1.59 o 
 -10   4   6      405.55      397.12      5.46 o 
  -9   4   6      957.32      981.45      9.68 o 
  -8   4   6      467.48      453.93     13.52 o 
  -7   4   6        5.04        3.80      0.64 o 
  -6   4   6       65.43       68.01      1.52 o 
  -5   4   6     2169.97     2188.93     15.39 o 
  -4   4   6      877.34      869.03      5.56 o 
  -3   4   6      123.03      109.49      1.43 o 
  -2   4   6     1480.11     1483.09      6.80 o 
  -1   4   6     4768.60     4974.29     21.30 o 
   0   4   6     1406.64     1417.82      7.12 o 
   1   4   6       39.71       39.66      0.98 o 
   2   4   6      393.46      361.48      2.81 o 
   3   4   6      513.62      500.65      4.39 o 
   4   4   6       30.29       33.56      1.63 o 
   5   4   6      182.56      185.56      4.53 o 
   6   4   6      525.73      544.50      6.69 o 
   7   4   6      388.32      360.49      5.39 o 
   8   4   6       80.74       79.97      2.73 o 
   9   4   6       15.34       18.59      1.76 o 
 -11   5   6        0.08        0.91      1.01 o 
 -10   5   6       33.28       30.46      2.42 o 
  -9   5   6       34.42       41.05      1.76 o 
  -8   5   6      133.48      137.45      2.90 o 
  -7   5   6      555.44      519.04      5.98 o 
  -6   5   6     1360.96     1331.36      9.30 o 
  -5   5   6      252.24      227.40      2.63 o 
  -4   5   6      138.79      121.11      1.82 o 
  -3   5   6      979.30      984.46      7.77 o 
  -2   5   6      134.29      143.65      1.45 o 
  -1   5   6       13.00       15.51      0.49 o 
   0   5   6      203.46      209.04      2.24 o 
   1   5   6      824.81      884.18      4.84 o 
   2   5   6        9.74        8.75      0.55 o 
   3   5   6       31.72       32.61      1.51 o 
   4   5   6       77.71       70.04      2.10 o 
   5   5   6       12.16        9.70      1.17 o 
   6   5   6      130.35      119.73      3.62 o 
   7   5   6       26.16       24.93      1.69 o 
   8   5   6       31.93       33.39      3.00 o 
   9   5   6       96.71       98.48      3.19 o 
 -11   6   6      169.20      174.97      8.17 o 
 -10   6   6      134.80      136.02      3.17 o 
  -9   6   6       92.44       93.62      2.78 o 
  -8   6   6      981.17      944.21     10.57 o 
  -7   6   6     2369.75     2318.24     18.74 o 
  -6   6   6     1216.72     1249.93     16.77 o 
  -5   6   6       20.73       27.13      1.49 o 
  -4   6   6       10.99        7.32      1.02 o 
  -3   6   6      758.46      746.13      5.68 o 
  -2   6   6      178.89      189.35      1.77 o 
  -1   6   6      495.83      481.19      3.21 o 
   0   6   6      705.83      680.39      4.03 o 
   1   6   6     1445.73     1439.01      8.40 o 
   2   6   6      416.39      422.26      3.88 o 
   3   6   6       46.69       47.30      1.74 o 
   4   6   6      382.77      374.29      5.00 o 
   5   6   6      464.08      460.39      5.95 o 
   6   6   6      218.14      230.63      6.83 o 
   7   6   6       75.24       74.69      2.57 o 
   8   6   6      146.29      132.03      3.47 o 
   9   6   6      115.74      112.36      4.58 o 
 -11   7   6       16.41       20.97      3.00 o 
 -10   7   6       51.66       55.16      2.25 o 
  -9   7   6       18.45       15.69      1.39 o 
  -8   7   6       29.87       33.91      1.69 o 
  -7   7   6        0.32        4.82      1.22 o 
  -6   7   6       11.43        9.36      1.05 o 
  -5   7   6      154.19      168.72      3.02 o 
  -4   7   6       18.05       20.97      0.91 o 
  -3   7   6       66.73       65.39      1.40 o 
  -2   7   6      571.86      582.87      4.17 o 
  -1   7   6       31.53       34.78      0.97 o 
   0   7   6      316.80      330.87      2.78 o 
   1   7   6       18.00       19.88      0.91 o 
   2   7   6       61.22       70.04      2.26 o 
   3   7   6       44.62       44.07      1.76 o 
   4   7   6        9.02        6.24      1.70 o 
   5   7   6       21.28       17.72      1.38 o 
   6   7   6       26.99       25.28      2.47 o 
   7   7   6       17.40       24.08      1.76 o 
   8   7   6        4.60        5.87      1.35 o 
 -10   8   6      262.93      253.71      6.30 o 
  -9   8   6      367.26      360.45      6.45 o 
  -8   8   6      380.77      348.70      5.07 o 
  -7   8   6      202.89      198.20      3.61 o 
  -6   8   6      208.90      214.14      5.30 o 
  -5   8   6        3.90        3.16      0.83 o 
  -4   8   6       28.53       36.76      1.54 o 
  -3   8   6     1779.79     1711.46     18.02 o 
  -2   8   6      251.33      258.35      4.15 o 
  -1   8   6      673.78      696.61      5.63 o 
   0   8   6      574.09      563.06      4.81 o 
   1   8   6      530.05      531.77      4.78 o 
   2   8   6      891.41      901.98      7.08 o 
   3   8   6       75.72       72.13      2.13 o 
   4   8   6       20.42       22.88      1.47 o 
   5   8   6      122.50      128.09      3.12 o 
   6   8   6       36.52       34.38      1.91 o 
   7   8   6       39.45       38.37      2.12 o 
   8   8   6       67.03       78.46      2.93 o 
 -10   9   6       28.48       26.59      1.80 o 
  -9   9   6        7.07       10.95      1.34 o 
  -8   9   6        2.53        0.86      0.97 o 
  -7   9   6        8.89       10.23      1.27 o 
  -6   9   6        1.01        1.80      0.88 o 
  -5   9   6      180.00      190.96      3.40 o 
  -4   9   6       47.30       45.48      1.74 o 
  -3   9   6        1.86        2.63      1.05 o 
  -2   9   6       44.03       40.41      1.61 o 
  -1   9   6       24.82       27.35      1.16 o 
   0   9   6       46.60       44.27      2.29 o 
   1   9   6        4.97        2.77      0.86 o 
   2   9   6        4.70        6.50      0.90 o 
   3   9   6       59.46       56.83      1.59 o 
   4   9   6      176.08      178.16      3.59 o 
   5   9   6       35.18       32.00      2.20 o 
   6   9   6        1.94        2.29      1.15 o 
   7   9   6       33.31       29.96      1.95 o 
  -9  10   6       45.91       51.57      2.80 o 
  -8  10   6       52.06       45.38      2.10 o 
  -7  10   6       26.41       28.31      1.66 o 
  -6  10   6      131.81      114.97      5.42 o 
  -5  10   6      544.24      535.97     10.06 o 
  -4  10   6      181.77      177.33      3.30 o 
  -3  10   6     1033.76      984.51      9.49 o 
  -2  10   6      246.87      254.18      3.86 o 
  -1  10   6      135.77      151.09      2.39 o 
   0  10   6      286.49      280.60      3.32 o 
   1  10   6      156.64      154.40      3.06 o 
   2  10   6      481.13      460.03      4.70 o 
   3  10   6       38.80       44.29      1.51 o 
   4  10   6        2.61        4.45      1.13 o 
   5  10   6      296.79      282.19      8.43 o 
   6  10   6      198.63      207.94      4.32 o 
   7  10   6       62.38       70.85      4.70 o 
  -8  11   6        4.48        5.55      1.25 o 
  -7  11   6       71.68       70.02      4.53 o 
  -6  11   6       37.05       38.00      1.93 o 
  -5  11   6       12.96       10.55      1.27 o 
  -4  11   6       28.91       25.08      1.54 o 
  -3  11   6        0.10        0.77      0.87 o 
  -2  11   6       23.84       30.60      1.64 o 
  -1  11   6        6.49        6.76      1.22 o 
   0  11   6      107.68      123.60      1.93 o 
   1  11   6        1.96        0.04      1.10 o 
   2  11   6       40.49       41.50      1.52 o 
   3  11   6        0.03       -0.10      0.74 o 
   4  11   6        0.75        1.80      1.61 o 
   5  11   6       19.56       22.00      1.78 o 
   6  11   6       23.80       24.95      4.29 o 
  -7  12   6      169.57      172.62      3.83 o 
  -6  12   6        8.42        9.11      1.30 o 
  -5  12   6       42.62       44.81      2.08 o 
  -4  12   6      404.23      435.88      5.95 o 
  -3  12   6      649.13      665.80      7.59 o 
  -2  12   6      250.47      272.67      5.08 o 
  -1  12   6      150.49      152.26      4.29 o 
   0  12   6      420.73      426.14      4.60 o 
   1  12   6      370.76      363.37      5.87 o 
   2  12   6      174.42      167.05      2.88 o 
   3  12   6        1.79        1.48      1.03 o 
   4  12   6        4.17        3.04      1.22 o 
   5  12   6      108.05      116.90      3.50 o 
  -6  13   6       19.66       15.27      1.47 o 
  -5  13   6        0.25       -1.26      0.90 o 
  -4  13   6       82.89       84.53      2.73 o 
  -3  13   6       15.58       10.24      1.30 o 
  -2  13   6       40.02       38.82      1.96 o 
  -1  13   6        0.00       -0.16      0.93 o 
   0  13   6       25.66       24.90      1.68 o 
   1  13   6       28.68       34.25      2.28 o 
   2  13   6      100.24      111.01      2.48 o 
   3  13   6        3.97        2.79      0.93 o 
  -3  14   6       24.96       25.11      2.76 o 
  -2  14   6      357.02      377.14      5.65 o 
  -1  14   6      340.28      336.75      5.21 o 
   0  14   6       33.55       37.19      2.88 o 
   1  14   6       29.40       28.08      2.54 o 
 -12   1   7       47.32       54.14      5.49 o 
 -11   1   7      581.32      584.22      7.13 o 
 -10   1   7      572.93      583.26      6.93 o 
  -9   1   7      581.81      616.13      6.95 o 
  -8   1   7     1019.16      972.37      9.32 o 
  -7   1   7      117.55      106.92      1.94 o 
  -6   1   7      470.51      443.19      3.62 o 
  -5   1   7      656.19      656.39      4.62 o 
  -4   1   7      761.35      779.44      5.13 o 
  -3   1   7     1337.31     1319.28      7.69 o 
  -2   1   7       14.27       10.06      0.44 o 
  -1   1   7     1933.90     2018.12     13.10 o 
   0   1   7      356.23      354.10      2.13 o 
   1   1   7      446.07      464.80      3.46 o 
   2   1   7     1055.27     1036.39      7.53 o 
   3   1   7        5.29        8.28      0.74 o 
   4   1   7     1848.33     1760.58     15.10 o 
   5   1   7      213.45      207.53      3.64 o 
   6   1   7        1.31        0.86      1.03 o 
   7   1   7       56.18       61.79      2.37 o 
   8   1   7      109.42      116.49      3.24 o 
   9   1   7      115.17      110.05      3.32 o 
 -12   2   7        2.58        1.87      1.22 o 
 -11   2   7        2.78        4.52      1.41 o 
 -10   2   7       30.37       28.24      2.01 o 
  -9   2   7       73.55       67.17      2.13 o 
  -8   2   7      947.20      894.77      8.86 o 
  -7   2   7       22.20       19.34      1.02 o 
  -6   2   7     1388.20     1373.46     10.99 o 
  -5   2   7        6.42        7.84      0.62 o 
  -4   2   7      222.04      204.51      2.11 o 
  -3   2   7      551.25      559.46      3.93 o 
  -2   2   7        7.29       13.49      0.49 o 
  -1   2   7        6.57        8.94      0.39 o 
   0   2   7       39.54       51.21      1.13 o 
   1   2   7        8.23        9.74      0.59 o 
   2   2   7       17.97       21.35      0.93 o 
   3   2   7       15.11       17.34      0.90 o 
   4   2   7        2.15        0.22      0.93 o 
   5   2   7       75.60       67.92      2.12 o 
   6   2   7        8.80       13.81      1.36 o 
   7   2   7        3.37        4.57      1.20 o 
   8   2   7       20.89       21.43      1.75 o 
   9   2   7       13.72       15.23      1.71 o 
 -12   3   7      205.05      216.24      4.25 o 
 -11   3   7       75.90       71.12      4.15 o 
 -10   3   7      409.11      396.76     14.57 o 
  -9   3   7      568.13      570.56      6.69 o 
  -8   3   7      416.28      429.06      5.42 o 
  -7   3   7      286.84      311.90      3.45 o 
  -6   3   7        3.12        3.36      0.70 o 
  -5   3   7     1156.41     1165.57      7.23 o 
  -4   3   7     2288.87     2381.14     13.10 o 
  -3   3   7      178.91      190.53      1.99 o 
  -2   3   7      345.03      315.57      2.29 o 
  -1   3   7     2156.08     2161.68      9.57 o 
   0   3   7     1533.82     1522.97      7.39 o 
   1   3   7      224.26      246.20      2.65 o 
   2   3   7       39.19       38.75      1.17 o 
   3   3   7      333.36      321.64      3.37 o 
   4   3   7      681.78      681.18      6.07 o 
   5   3   7       51.92       49.73      2.00 o 
   6   3   7      224.23      220.81      4.03 o 
   7   3   7      340.69      329.98      5.25 o 
   8   3   7       99.15       90.31      2.88 o 
   9   3   7       26.75       26.57      1.96 o 
 -11   4   7      249.30      268.12      4.62 o 
 -10   4   7      117.43      126.84      3.83 o 
  -9   4   7        5.53        2.90      1.15 o 
  -8   4   7       93.20       82.40      2.25 o 
  -7   4   7        1.43        2.71      0.71 o 
  -6   4   7        0.74        0.41      0.58 o 
  -5   4   7     1222.06     1141.70      7.14 o 
  -4   4   7      800.72      789.89      5.28 o 
  -3   4   7       10.56        9.14      0.60 o 
  -2   4   7       49.72       47.73      0.90 o 
  -1   4   7       37.58       42.94      0.76 o 
   0   4   7       26.75       23.21      0.63 o 
   1   4   7      229.65      242.16      2.22 o 
   2   4   7       10.76       15.35      0.96 o 
   3   4   7       31.33       25.46      1.10 o 
   4   4   7       21.98       19.65      1.34 o 
   5   4   7       23.99       24.61      1.51 o 
   6   4   7       34.39       32.34      1.76 o 
   7   4   7       10.07        8.53      1.32 o 
   8   4   7       93.46       88.21      2.93 o 
   9   4   7       33.32       32.29      2.12 o 
 -11   5   7      350.17      342.98      5.37 o 
 -10   5   7      294.43      280.72      7.64 o 
  -9   5   7       68.22       70.61      2.24 o 
  -8   5   7      136.44      138.52      2.98 o 
  -7   5   7      960.34      902.44      8.91 o 
  -6   5   7      511.78      531.04      4.79 o 
  -5   5   7       27.91       21.68      1.10 o 
  -4   5   7      199.64      188.16      2.11 o 
  -3   5   7     2237.94     2173.18     12.07 o 
  -2   5   7     1643.13     1615.86      8.28 o 
  -1   5   7      760.99      771.42      4.07 o 
   0   5   7     1077.60     1074.22      6.09 o 
   1   5   7      985.54      965.63      6.07 o 
   2   5   7      275.44      263.55      2.93 o 
   3   5   7       20.48       22.20      1.29 o 
   4   5   7       17.76       16.19      2.97 o 
   5   5   7      554.74      537.84      9.15 o 
   6   5   7      406.50      403.86      5.92 o 
   7   5   7       47.49       44.03      2.19 o 
   8   5   7       14.72       12.22      1.54 o 
 -11   6   7       71.98       79.66      2.64 o 
 -10   6   7       57.14       60.25      3.45 o 
  -9   6   7      190.72      193.19      3.74 o 
  -8   6   7      425.66      436.81      5.73 o 
  -7   6   7       52.29       48.62      1.84 o 
  -6   6   7      168.68      169.68      3.12 o 
  -5   6   7      889.45      887.66      6.81 o 
  -4   6   7       48.18       40.91      1.23 o 
  -3   6   7      124.65      130.96      1.87 o 
  -2   6   7      951.48      955.91      5.44 o 
  -1   6   7     1198.62     1194.40      5.89 o 
   0   6   7      470.53      463.79      3.55 o 
   1   6   7        7.99       10.34      0.65 o 
   2   6   7      282.36      294.74      4.24 o 
   3   6   7        3.00        2.21      1.53 o 
   4   6   7      311.62      304.04      4.56 o 
   5   6   7       63.18       57.55      4.60 o 
   6   6   7       30.15       34.20      1.88 o 
   7   6   7        0.00        0.62      1.10 o 
   8   6   7        0.33        0.06      1.17 o 
 -10   7   7       16.86       17.70      1.68 o 
  -9   7   7      512.37      515.20      6.63 o 
  -8   7   7      740.66      747.32      9.94 o 
  -7   7   7       73.48       70.23      2.73 o 
  -6   7   7      426.79      423.63      6.21 o 
  -5   7   7      987.68      996.49     12.29 o 
  -4   7   7       27.07       34.74      2.11 o 
  -3   7   7       49.18       53.51      1.73 o 
  -2   7   7      988.82      960.32      5.55 o 
  -1   7   7     1171.86     1176.76      6.48 o 
   0   7   7      730.63      715.02      4.95 o 
   1   7   7      132.85      122.75      2.56 o 
   2   7   7      211.23      216.03      3.52 o 
   3   7   7      970.35      982.72      9.72 o 
   4   7   7      119.00      116.09      4.96 o 
   5   7   7       49.25       56.65      3.04 o 
   6   7   7       52.64       48.59      2.24 o 
   7   7   7      118.49      120.11      3.27 o 
   8   7   7       92.58       92.85      3.10 o 
 -10   8   7       30.11       32.46      1.85 o 
  -9   8   7      105.30      105.63      2.90 o 
  -8   8   7       41.11       41.09      1.98 o 
  -7   8   7       18.27       19.05      1.39 o 
  -6   8   7       60.27       47.86      1.90 o 
  -5   8   7        8.06       11.31      1.09 o 
  -4   8   7       90.71       78.67      2.17 o 
  -3   8   7      321.19      322.09      3.42 o 
  -2   8   7        8.49        5.92      0.84 o 
  -1   8   7        9.58        7.90      0.57 o 
   0   8   7      367.84      361.65      3.72 o 
   1   8   7        4.82        4.90      0.70 o 
   2   8   7      482.28      471.85     12.36 o 
   3   8   7       80.11       79.62      2.35 o 
   4   8   7       69.00       70.75      4.24 o 
   5   8   7       83.82       80.43      2.54 o 
   6   8   7        7.93        6.63      1.80 o 
   7   8   7       44.87       53.88      2.49 o 
  -9   9   7        3.54        2.67      2.42 o 
  -8   9   7        9.00       13.20      1.34 o 
  -7   9   7      455.14      447.32      5.98 o 
  -6   9   7      617.97      612.53      7.13 o 
  -5   9   7       48.13       48.06      1.93 o 
  -4   9   7      102.20      112.09      2.62 o 
  -3   9   7     1667.14     1640.47     13.94 o 
  -2   9   7     1784.21     1769.31     24.54 o 
  -1   9   7       11.38        9.36      0.71 o 
   0   9   7       53.45       51.42      1.44 o 
   1   9   7      618.43      602.95      5.44 o 
   2   9   7      366.68      360.08      6.04 o 
   3   9   7       74.46       73.93      2.35 o 
   4   9   7       73.11       64.68      2.35 o 
   5   9   7      326.82      324.55      5.27 o 
   6   9   7      243.56      230.44      4.56 o 
   7   9   7       10.43       10.77      1.56 o 
  -8  10   7      170.70      180.99      3.85 o 
  -7  10   7       96.17       93.57      2.74 o 
  -6  10   7       21.06       20.95      1.49 o 
  -5  10   7      131.25      126.87      2.95 o 
  -4  10   7       19.76       20.81      2.40 o 
  -3  10   7       35.14       35.43      1.67 o 
  -2  10   7      184.03      175.62      4.00 o 
  -1  10   7        0.04       -0.71      0.79 o 
   0  10   7      172.73      172.04      7.26 o 
   1  10   7       18.39       18.18      1.08 o 
   2  10   7       92.14       93.31      2.97 o 
   3  10   7       25.50       21.31      2.92 o 
   4  10   7        0.22       -0.29      0.98 o 
   5  10   7       31.10       32.85      1.96 o 
   6  10   7        0.40        1.06      1.13 o 
  -8  11   7       55.02       52.31      3.69 o 
  -7  11   7        4.66        4.54      1.58 o 
  -6  11   7        1.90        3.56      1.15 o 
  -5  11   7      622.68      608.35      7.30 o 
  -4  11   7     1133.04     1141.00     11.10 o 
  -3  11   7      177.37      167.98      3.35 o 
  -2  11   7      332.53      331.50      4.74 o 
  -1  11   7      124.08      138.62      2.95 o 
   0  11   7       78.29       91.57      2.54 o 
   1  11   7        1.75        1.39      0.76 o 
   2  11   7        2.29        2.00      0.76 o 
   3  11   7      337.84      325.67      5.23 o 
   4  11   7       32.30       38.64      2.08 o 
   5  11   7       48.56       45.02      3.55 o 
  -6  12   7      128.33      138.56      3.44 o 
  -5  12   7        1.70        1.39      1.07 o 
  -4  12   7       43.54       45.98      2.05 o 
  -3  12   7       86.68       84.09      3.19 o 
  -2  12   7       22.18       28.41      1.61 o 
  -1  12   7       13.98       18.12      2.11 o 
   0  12   7       62.33       66.07      2.37 o 
   1  12   7        9.49       13.22      1.11 o 
   2  12   7       54.97       57.30      1.86 o 
   3  12   7       32.70       35.51      2.05 o 
   4  12   7        1.95        2.21      1.24 o 
  -5  13   7       20.75       20.18      1.71 o 
  -4  13   7       39.68       38.43      2.07 o 
  -3  13   7      431.67      451.29      6.21 o 
  -2  13   7      277.14      288.57      4.74 o 
  -1  13   7       41.21       42.46      2.97 o 
   0  13   7       11.51       12.56      1.96 o 
   1  13   7       67.58       59.24      2.40 o 
   2  13   7      132.78      139.59      3.45 o 
 -12   0   8     1024.41     1025.57     15.38 o 
 -11   0   8       87.97       90.68      3.83 o 
 -10   0   8       77.32       63.79      3.16 o 
  -9   0   8      139.10      135.30      4.17 o 
  -8   0   8      887.49      931.35     13.04 o 
  -7   0   8       60.11       53.75      3.69 o 
  -6   0   8      579.11      569.31      6.22 o 
  -5   0   8     2012.73     1963.87     15.94 o 
  -4   0   8     1638.06     1654.13     14.98 o 
  -3   0   8     1708.76     1651.48     23.20 o 
  -2   0   8        2.10        3.62      0.66 o 
  -1   0   8      783.68      773.13      5.58 o 
   0   0   8     4174.56     4260.22     31.85 o 
   1   0   8       17.01       27.30      1.29 o 
   2   0   8      557.51      533.99      6.13 o 
   3   0   8      394.27      392.64      4.85 o 
   4   0   8      461.94      436.08      7.76 o 
   5   0   8      313.55      297.91      6.47 o 
   6   0   8      106.56       97.87      3.93 o 
   7   0   8        3.67        2.40      1.63 o 
   8   0   8      307.11      317.99      7.67 o 
 -12   1   8       39.03       37.67      2.61 o 
 -11   1   8      125.76      120.89      3.10 o 
 -10   1   8        1.70       -0.17      0.95 o 
  -9   1   8       71.45       64.76      2.15 o 
  -8   1   8      244.55      218.43      3.69 o 
  -7   1   8        8.19        8.69      0.71 o 
  -6   1   8       12.10       10.62      0.70 o 
  -5   1   8        1.73        1.18      0.54 o 
  -4   1   8      231.68      216.19      2.26 o 
  -3   1   8      308.15      294.86      2.63 o 
  -2   1   8      189.60      202.26      2.03 o 
  -1   1   8      791.31      795.85      4.48 o 
   0   1   8       19.31       20.35      0.97 o 
   1   1   8      425.30      449.19      3.52 o 
   2   1   8       61.93       55.11      1.27 o 
   3   1   8      152.44      157.54      2.36 o 
   4   1   8       39.10       42.85      1.42 o 
   5   1   8      129.12      116.57      2.88 o 
   6   1   8       19.17       15.10      1.44 o 
   7   1   8       78.37       68.82      2.52 o 
   8   1   8        6.92        1.89      1.25 o 
 -11   2   8      117.59      118.76      3.10 o 
 -10   2   8     1246.06     1225.17     15.74 o 
  -9   2   8      240.34      240.73      5.80 o 
  -8   2   8        3.93        4.57      0.77 o 
  -7   2   8      769.78      755.44      6.32 o 
  -6   2   8      336.28      342.08      3.18 o 
  -5   2   8      371.16      362.50      3.20 o 
  -4   2   8      382.86      415.60      4.05 o 
  -3   2   8     2115.08     2156.18     11.99 o 
  -2   2   8     1375.20     1314.27      7.74 o 
  -1   2   8      326.76      322.53      2.33 o 
   0   2   8      182.23      177.32      1.91 o 
   1   2   8      348.46      344.49      2.96 o 
   2   2   8      901.04      893.76      6.87 o 
   3   2   8       12.19       12.80      0.87 o 
   4   2   8      262.64      234.15      4.10 o 
   5   2   8      852.25      808.10      8.68 o 
   6   2   8      238.49      226.88      4.19 o 
   7   2   8       24.05       27.91      1.85 o 
   8   2   8        8.55        9.06      1.43 o 
 -11   3   8       48.48       49.19      2.11 o 
 -10   3   8       16.52       11.85      3.83 o 
  -9   3   8        2.47        1.26      1.15 o 
  -8   3   8      285.90      265.71      3.35 o 
  -7   3   8      829.72      808.42      6.67 o 
  -6   3   8      946.34      895.74      6.14 o 
  -5   3   8     2183.59     2136.70     12.19 o 
  -4   3   8       13.05       10.53      0.81 o 
  -3   3   8        0.10        0.37      0.48 o 
  -2   3   8       57.19       59.91      1.15 o 
  -1   3   8       49.27       48.94      0.90 o 
   0   3   8       49.42       54.62      0.98 o 
   1   3   8      443.43      437.73      3.50 o 
   2   3   8       16.24       12.14      0.81 o 
   3   3   8        6.95        4.57      0.71 o 
   4   3   8        2.91        3.96      1.09 o 
   5   3   8       64.84       75.99      6.71 o 
   6   3   8       32.95       31.43      1.81 o 
   7   3   8       44.40       46.94      2.40 o 
   8   3   8        4.43        5.87      1.39 o 
 -11   4   8      109.55      110.81      3.03 o 
 -10   4   8        2.09       -0.12      0.91 o 
  -9   4   8      326.77      315.75      5.37 o 
  -8   4   8      301.87      310.39      3.91 o 
  -7   4   8       43.19       44.32      1.59 o 
  -6   4   8       87.23       81.66      2.10 o 
  -5   4   8      261.85      269.17      2.73 o 
  -4   4   8     2414.22     2409.20     13.43 o 
  -3   4   8     2044.52     2041.84     11.52 o 
  -2   4   8      258.46      261.15      2.16 o 
  -1   4   8      872.13      877.44      8.89 o 
   0   4   8     1584.66     1629.36      9.16 o 
   1   4   8      226.99      221.44      3.63 o 
   2   4   8       42.36       42.21      1.30 o 
   3   4   8       44.11       40.13      1.35 o 
   4   4   8      245.05      247.31      4.01 o 
   5   4   8       97.52       98.70      4.31 o 
   6   4   8       87.83       87.65      2.97 o 
   7   4   8      187.63      186.16      4.03 o 
   8   4   8       98.30       93.37      3.10 o 
 -11   5   8      213.03      230.36      4.44 o 
 -10   5   8        1.56        3.31      1.08 o 
  -9   5   8      114.89      118.27      3.79 o 
  -8   5   8       13.73       20.88      1.46 o 
  -7   5   8        3.79        3.97      0.76 o 
  -6   5   8      250.58      256.16      3.13 o 
  -5   5   8      420.92      449.99      3.78 o 
  -4   5   8      313.57      315.88      3.01 o 
  -3   5   8      782.81      788.13      8.70 o 
  -2   5   8       15.96       12.17      0.71 o 
  -1   5   8      163.79      174.88      1.74 o 
   0   5   8      110.27      108.23      1.41 o 
   1   5   8       87.21       86.38      1.68 o 
   2   5   8      107.49      106.71      1.90 o 
   3   5   8       57.08       58.35      1.98 o 
   4   5   8        0.18       -0.21      0.88 o 
   5   5   8       22.78       16.02      1.68 o 
   6   5   8        4.75        6.74      1.21 o 
   7   5   8        0.12        0.81      1.17 o 
   8   5   8        0.03       -0.34      1.16 o 
 -10   6   8      208.61      218.63      4.20 o 
  -9   6   8       50.98       51.85      2.13 o 
  -8   6   8      306.25      319.10      8.27 o 
  -7   6   8      743.54      726.59      7.93 o 
  -6   6   8     1800.31     1762.10     19.41 o 
  -5   6   8      833.74      837.96      9.76 o 
  -4   6   8       91.80       91.42      1.55 o 
  -3   6   8       98.46      101.01      3.84 o 
  -2   6   8      925.07      930.19      5.43 o 
  -1   6   8      215.18      200.66      2.23 o 
   0   6   8        1.99        1.93      0.54 o 
   1   6   8      336.88      326.28      3.43 o 
   2   6   8      448.18      422.35      5.25 o 
   3   6   8      385.18      397.75      5.29 o 
   4   6   8      101.97      106.36      3.76 o 
   5   6   8       76.42       78.52      2.56 o 
   6   6   8      138.03      130.78      3.34 o 
   7   6   8       67.20       68.34      2.69 o 
 -10   7   8       12.88       16.09      1.49 o 
  -9   7   8        9.84       10.14      1.96 o 
  -8   7   8        3.22        1.49      1.22 o 
  -7   7   8      120.50      118.04      2.88 o 
  -6   7   8       26.73       34.36      1.73 o 
  -5   7   8      283.20      279.53      4.18 o 
  -4   7   8       14.82       12.92      0.85 o 
  -3   7   8       59.26       52.01      1.24 o 
  -2   7   8        3.61        3.09      0.50 o 
  -1   7   8        0.46        1.11      0.52 o 
   0   7   8       35.86       34.60      1.23 o 
   1   7   8      246.11      233.79      3.62 o 
   2   7   8        4.95        9.69      1.08 o 
   3   7   8        0.28        1.14      0.91 o 
   4   7   8        0.15       -1.07      0.89 o 
   5   7   8       16.30       19.81      2.56 o 
   6   7   8       34.56       34.11      2.00 o 
   7   7   8       18.46       18.61      1.73 o 
  -9   8   8       69.93       68.41      2.49 o 
  -8   8   8      390.18      417.55      7.26 o 
  -7   8   8      203.15      198.94      3.79 o 
  -6   8   8      525.58      511.79      6.32 o 
  -5   8   8      397.57      393.43      5.18 o 
  -4   8   8      306.63      319.57      4.50 o 
  -3   8   8       55.90       65.33      1.59 o 
  -2   8   8      790.46      798.93      5.02 o 
  -1   8   8      488.41      466.22      4.50 o 
   0   8   8       39.31       38.55      1.61 o 
   1   8   8      116.80      108.31      3.81 o 
   2   8   8       44.58       47.77      1.88 o 
   3   8   8      370.47      372.71      5.27 o 
   4   8   8      115.44      111.42      3.47 o 
   5   8   8       36.48       37.38      2.07 o 
   6   8   8      108.08      109.31      3.22 o 
  -9   9   8       20.76       19.86      1.59 o 
  -8   9   8       36.07       40.48      2.07 o 
  -7   9   8        6.41        3.70      1.07 o 
  -6   9   8       27.11       32.12      1.73 o 
  -5   9   8       24.09       27.43      1.68 o 
  -4   9   8        7.34       10.91      1.39 o 
  -3   9   8       16.02       15.88      1.23 o 
  -2   9   8       11.75       14.08      0.91 o 
  -1   9   8       34.22       28.25      1.24 o 
   0   9   8       55.73       63.11      2.06 o 
   1   9   8        0.60        3.12      1.39 o 
   2   9   8        6.69        4.83      1.08 o 
   3   9   8        0.41        0.17      0.91 o 
   4   9   8       21.65       22.55      1.64 o 
   5   9   8       51.71       49.13      2.32 o 
   6   9   8        2.80        0.61      1.25 o 
  -8  10   8      114.56      117.41      3.25 o 
  -7  10   8       13.78       10.78      1.39 o 
  -6  10   8      293.41      285.08      4.73 o 
  -5  10   8      218.09      204.55      3.86 o 
  -4  10   8      627.89      619.28      7.15 o 
  -3  10   8      110.74      125.05      2.86 o 
  -2  10   8      214.44      205.48      3.55 o 
  -1  10   8       95.20       97.92      2.05 o 
   0  10   8        9.43       10.37      1.85 o 
   1  10   8      122.38      126.86      4.36 o 
   2  10   8       84.99       83.50      2.56 o 
   3  10   8      238.96      225.82      4.20 o 
   4  10   8      125.95      142.17      3.49 o 
   5  10   8       26.63       28.14      1.95 o 
  -7  11   8       51.46       62.14      2.52 o 
  -6  11   8       14.43       16.18      1.50 o 
  -5  11   8        5.91        8.05      1.24 o 
  -4  11   8       37.97       35.71      2.11 o 
  -3  11   8        5.85        4.37      1.06 o 
  -2  11   8        1.13        1.89      1.13 o 
  -1  11   8       22.45       25.90      1.59 o 
   0  11   8       22.33       21.67      1.49 o 
   1  11   8        8.57       12.22      1.96 o 
   2  11   8       16.72       16.39      2.25 o 
   3  11   8       12.19       15.24      2.25 o 
   4  11   8        2.13        1.07      1.15 o 
  -5  12   8       54.45       60.41      3.21 o 
  -4  12   8       62.67       69.71      3.50 o 
  -3  12   8      286.40      298.34      4.76 o 
  -2  12   8      300.58      301.26      6.95 o 
  -1  12   8       21.54       24.83      2.30 o 
   0  12   8        3.01        4.07      1.15 o 
   1  12   8      116.89      124.70      4.65 o 
   2  12   8      149.59      156.24      5.32 o 
  -3  13   8       45.79       45.03      2.18 o 
  -2  13   8        2.67        2.88      1.73 o 
  -1  13   8        2.16        1.05      1.63 o 
   0  13   8        0.09       -1.34      1.39 o 
 -11   1   9      108.29      113.50      3.08 o 
 -10   1   9      143.92      140.14      3.29 o 
  -9   1   9      318.37      317.36      4.83 o 
  -8   1   9      107.29      115.78      2.24 o 
  -7   1   9      795.40      795.11      5.82 o 
  -6   1   9      711.27      681.51      5.11 o 
  -5   1   9      630.74      609.40      4.62 o 
  -4   1   9     1500.41     1416.54      9.21 o 
  -3   1   9     1182.55     1225.64      7.52 o 
  -2   1   9      664.58      614.72      4.35 o 
  -1   1   9      114.33      114.10      2.37 o 
   0   1   9      149.16      147.65      2.25 o 
   1   1   9      301.25      313.87      2.90 o 
   2   1   9       31.77       31.69      1.05 o 
   3   1   9      523.53      514.59      4.26 o 
   4   1   9       90.86       90.17      1.99 o 
   5   1   9      364.00      324.93      3.97 o 
   6   1   9      218.79      226.87      4.95 o 
   7   1   9       35.64       34.10      2.05 o 
   8   1   9       15.10       14.13      1.69 o 
 -11   2   9       13.05       13.40      1.42 o 
 -10   2   9       50.49       47.46      2.07 o 
  -9   2   9       87.59       93.03      3.79 o 
  -8   2   9        3.07        1.73      0.74 o 
  -7   2   9      122.48      104.60      1.81 o 
  -6   2   9       14.50       11.86      1.32 o 
  -5   2   9     1117.08     1039.53      6.85 o 
  -4   2   9       96.25       99.56      1.59 o 
  -3   2   9      272.69      264.35      2.60 o 
  -2   2   9       80.62       86.88      1.41 o 
  -1   2   9       61.93       60.70      1.88 o 
   0   2   9       56.58       53.84      1.40 o 
   1   2   9       97.69       94.75      1.56 o 
   2   2   9       15.61       21.03      0.91 o 
   3   2   9        4.71        1.70      0.72 o 
   4   2   9        4.26        5.77      0.84 o 
   5   2   9       11.52       10.91      2.46 o 
   6   2   9        9.76        3.96      1.23 o 
   7   2   9        1.19        0.91      1.20 o 
 -11   3   9      156.44      160.93      3.64 o 
 -10   3   9        7.49        4.01      1.77 o 
  -9   3   9      215.06      210.76      3.91 o 
  -8   3   9      436.70      434.87      4.62 o 
  -7   3   9      168.64      189.43      2.86 o 
  -6   3   9      373.18      372.65      3.47 o 
  -5   3   9      481.31      476.76      3.96 o 
  -4   3   9     1638.54     1610.30      9.62 o 
  -3   3   9     1908.46     1943.74     11.14 o 
  -2   3   9       84.79       80.94      1.38 o 
  -1   3   9        2.55        3.81      1.51 o 
   0   3   9      209.56      238.38      2.85 o 
   1   3   9      779.57      746.05      5.28 o 
   2   3   9      172.27      163.90      2.19 o 
   3   3   9       57.98       62.11      1.64 o 
   4   3   9       90.29       86.25      1.94 o 
   5   3   9      179.56      185.31      3.73 o 
   6   3   9       99.48       86.67      2.74 o 
   7   3   9       77.88       82.06      2.88 o 
 -11   4   9       29.84       37.67      2.00 o 
 -10   4   9      157.28      175.20      3.74 o 
  -9   4   9       62.92       61.01      2.29 o 
  -8   4   9       14.44       14.04      1.06 o 
  -7   4   9       81.67       85.58      1.92 o 
  -6   4   9        4.85        3.26      0.64 o 
  -5   4   9      574.76      566.06      4.47 o 
  -4   4   9      193.99      195.60      2.30 o 
  -3   4   9        0.72       -0.12      0.52 o 
  -2   4   9        8.80       11.27      0.70 o 
  -1   4   9      623.17      566.07      6.75 o 
   0   4   9        0.00       -0.12      0.66 o 
   1   4   9       16.08       16.01      0.94 o 
   2   4   9        5.80        6.95      0.78 o 
   3   4   9        0.89        1.10      0.68 o 
   4   4   9        4.11        2.13      0.98 o 
   5   4   9        3.56        4.22      1.13 o 
   6   4   9        0.02        0.19      1.08 o 
   7   4   9        1.17       -1.71      1.17 o 
 -10   5   9      235.84      249.08      4.54 o 
  -9   5   9      126.39      119.72      3.03 o 
  -8   5   9       88.47       84.53      2.52 o 
  -7   5   9      224.78      214.24      3.01 o 
  -6   5   9     1180.53     1133.07      8.64 o 
  -5   5   9      722.83      739.85      5.44 o 
  -4   5   9        1.93        2.65      0.62 o 
  -3   5   9      189.43      186.42      2.23 o 
  -2   5   9     1001.64     1029.03      8.49 o 
  -1   5   9      345.72      342.29      3.08 o 
   0   5   9       42.01       44.18      1.40 o 
   1   5   9       73.57       70.23      1.74 o 
   2   5   9      353.35      347.89      4.69 o 
   3   5   9      227.11      225.30      7.38 o 
   4   5   9       99.34       96.35      2.66 o 
   5   5   9      110.37      110.99      3.12 o 
   6   5   9       96.47       93.78      5.61 o 
   7   5   9       65.86       64.25      2.68 o 
 -10   6   9       34.19       40.62      2.08 o 
  -9   6   9      206.03      217.08      6.88 o 
  -8   6   9       52.51       55.06      2.15 o 
  -7   6   9       14.56       17.54      1.68 o 
  -6   6   9       23.34       24.50      1.15 o 
  -5   6   9      311.99      304.99      3.52 o 
  -4   6   9      283.59      280.25      2.90 o 
  -3   6   9      277.79      263.53      2.72 o 
  -2   6   9       13.93       12.98      0.89 o 
  -1   6   9       28.82       30.90      1.09 o 
   0   6   9      235.93      224.70      3.20 o 
   1   6   9      189.98      196.91      5.13 o 
   2   6   9        1.00        1.78      0.90 o 
   3   6   9      154.44      152.09      3.20 o 
   4   6   9       13.67       16.70      1.44 o 
   5   6   9       74.65       80.72      3.55 o 
   6   6   9       24.39       23.54      1.78 o 
  -9   7   9       19.56       17.82      3.14 o 
  -8   7   9      516.35      539.23      6.91 o 
  -7   7   9     1060.30     1056.55     10.56 o 
  -6   7   9       95.17       87.51      2.42 o 
  -5   7   9      287.62      280.02      4.62 o 
  -4   7   9      558.64      581.53      4.94 o 
  -3   7   9       47.11       41.51      1.19 o 
  -2   7   9       30.29       30.01      1.27 o 
  -1   7   9      314.95      318.35      3.58 o 
   0   7   9      571.98      569.61      6.52 o 
   1   7   9      185.59      186.19      4.84 o 
   2   7   9      124.21      129.06      4.17 o 
   3   7   9      208.74      203.50      3.83 o 
   4   7   9      579.08      595.40      8.99 o 
   5   7   9       89.74       93.05      6.18 o 
   6   7   9        0.42       -0.36      1.15 o 
  -9   8   9       10.35        9.39      1.34 o 
  -8   8   9        0.01        1.05      1.05 o 
  -7   8   9      130.17      130.48      3.20 o 
  -6   8   9       36.27       39.00      1.93 o 
  -5   8   9       12.93       10.15      1.85 o 
  -4   8   9       23.10       20.45      1.34 o 
  -3   8   9        6.24        5.22      0.75 o 
  -2   8   9       13.70       16.13      1.00 o 
  -1   8   9      109.28      101.81      2.01 o 
   0   8   9       60.75       68.47      2.68 o 
   1   8   9       72.70       61.06      3.02 o 
   2   8   9        6.69        7.38      1.68 o 
   3   8   9       25.00       23.46      1.63 o 
   4   8   9        1.07        1.87      1.15 o 
   5   8   9       49.78       51.88      3.26 o 
  -8   9   9       20.74       18.65      2.85 o 
  -7   9   9        1.52        2.73      1.07 o 
  -6   9   9      395.67      398.14      5.67 o 
  -5   9   9      500.45      513.17      6.42 o 
  -4   9   9       31.60       26.89      1.85 o 
  -3   9   9       49.77       53.25      4.10 o 
  -2   9   9      322.68      329.17      5.74 o 
  -1   9   9      369.52      354.17      8.08 o 
   0   9   9       13.84       15.29      1.29 o 
   1   9   9       30.55       30.34      2.35 o 
   2   9   9      667.39      696.17     11.60 o 
   3   9   9      242.58      251.08      6.47 o 
   4   9   9       17.81       13.54      1.54 o 
   5   9   9        7.91        7.19      1.38 o 
  -7  10   9      155.85      155.28      4.55 o 
  -6  10   9        7.97        7.40      1.85 o 
  -5  10   9       44.47       49.65      2.08 o 
  -4  10   9       60.50       62.58      2.23 o 
  -3  10   9       71.08       70.69      2.88 o 
  -2  10   9       78.73       79.08      3.45 o 
  -1  10   9      118.47      115.18      2.28 o 
   0  10   9        0.02        1.37      0.95 o 
   1  10   9       17.17       14.52      2.06 o 
   2  10   9       13.71       13.42      2.06 o 
   3  10   9       39.00       37.43      2.92 o 
   4  10   9        7.08        6.24      1.32 o 
  -6  11   9        1.57        1.96      1.16 o 
  -5  11   9       15.39       15.19      1.48 o 
  -4  11   9      246.08      238.49      4.28 o 
  -3  11   9      350.60      357.58      7.62 o 
  -2  11   9      105.16      109.37      4.12 o 
  -1  11   9      160.09      164.71      3.49 o 
   0  11   9       95.45      101.99      4.07 o 
   1  11   9       46.91       57.85      3.45 o 
   2  11   9       43.34       50.95      3.35 o 
  -4  12   9        9.15        8.03      1.27 o 
  -3  12   9       58.70       59.76      3.50 o 
  -2  12   9       18.78       15.05      2.16 o 
  -1  12   9        9.44       11.36      1.92 o 
   0  12   9        9.65       16.68      2.20 o 
 -11   0  10      704.55      698.71     11.93 o 
 -10   0  10      159.78      175.98      5.32 o 
  -9   0  10       13.89       11.17      1.87 o 
  -8   0  10      603.90      610.99      7.22 o 
  -7   0  10      815.88      818.02      8.61 o 
  -6   0  10      940.49      898.17      9.01 o 
  -5   0  10       57.68       57.49      1.88 o 
  -4   0  10      474.66      463.68      8.48 o 
  -3   0  10      681.68      675.56      6.90 o 
  -2   0  10       14.78       11.98      1.53 o 
  -1   0  10       93.59      100.12      3.45 o 
   0   0  10      231.48      212.65      5.03 o 
   1   0  10     1866.53     1845.83     22.33 o 
   2   0  10       93.13      106.50      2.56 o 
   3   0  10       95.49       84.65      2.39 o 
   4   0  10      173.82      179.25      3.49 o 
   5   0  10       85.14       80.79      2.56 o 
   6   0  10      133.31      130.26      5.01 o 
   7   0  10        4.41        2.64      1.87 o 
 -11   1  10       93.99       95.84      5.46 o 
 -10   1  10       91.55       92.93      4.00 o 
  -9   1  10       16.79       19.98      2.88 o 
  -8   1  10       93.22       94.93      2.46 o 
  -7   1  10       83.50       77.26      2.13 o 
  -6   1  10       21.70       24.22      1.01 o 
  -5   1  10        5.10        3.89      0.63 o 
  -4   1  10       44.61       47.23      1.33 o 
  -3   1  10       32.31       35.42      1.05 o 
  -2   1  10        0.42       -0.74      0.78 o 
  -1   1  10       11.54       14.37      1.20 o 
   0   1  10       90.59       83.41      2.42 o 
   1   1  10        7.07        7.52      1.08 o 
   2   1  10      150.90      159.02      3.34 o 
   3   1  10       13.49       12.50      0.87 o 
   4   1  10       13.73       21.30      1.05 o 
   5   1  10        8.71        9.60      1.25 o 
   6   1  10       24.52       25.47      2.18 o 
   7   1  10       28.09       23.70      1.86 o 
 -10   2  10      291.43      308.24      5.10 o 
  -9   2  10      850.59      836.17      7.42 o 
  -8   2  10      710.49      704.54      6.44 o 
  -7   2  10      152.52      151.37      2.21 o 
  -6   2  10      856.53      853.85      6.18 o 
  -5   2  10      495.32      499.65      4.19 o 
  -4   2  10       29.64       32.20      1.08 o 
  -3   2  10       58.13       58.00      1.74 o 
  -2   2  10      279.42      287.17      4.94 o 
  -1   2  10      242.44      215.72      3.56 o 
   0   2  10        9.56        9.66      1.10 o 
   1   2  10      140.22      148.51      2.98 o 
   2   2  10      551.51      539.40      5.15 o 
   3   2  10      581.77      603.72      4.94 o 
   4   2  10      110.40      113.42      2.01 o 
   5   2  10       46.20       42.83      3.16 o 
   6   2  10      160.49      140.85      3.71 o 
   7   2  10       36.57       31.41      2.56 o 
 -10   3  10       15.21       12.52      1.41 o 
  -9   3  10        0.61        1.76      0.85 o 
  -8   3  10       60.79       57.00      2.56 o 
  -7   3  10       59.33       54.01      1.44 o 
  -6   3  10      524.09      510.27      4.37 o 
  -5   3  10      260.96      252.80      2.78 o 
  -4   3  10      591.48      580.71      4.56 o 
  -3   3  10      237.53      216.44      3.62 o 
  -2   3  10      344.17      353.26      4.76 o 
  -1   3  10       36.58       34.63      1.68 o 
   0   3  10        9.06       10.27      1.12 o 
   1   3  10        4.83        4.32      0.75 o 
   2   3  10       37.55       35.12      1.36 o 
   3   3  10       18.04       16.60      0.94 o 
   4   3  10       54.26       53.99      2.22 o 
   5   3  10        6.98        5.98      1.20 o 
   6   3  10        0.53       -1.36      1.10 o 
 -10   4  10       24.66       27.15      1.81 o 
  -9   4  10        4.03        4.27      1.17 o 
  -8   4  10      489.67      484.67      6.34 o 
  -7   4  10      495.04      503.50      5.09 o 
  -6   4  10       78.95       81.10      1.67 o 
  -5   4  10      166.88      155.51      2.19 o 
  -4   4  10      192.77      197.27      2.39 o 
  -3   4  10      747.80      732.03      6.22 o 
  -2   4  10      801.16      808.43      6.60 o 
  -1   4  10       68.64       71.91      2.15 o 
   0   4  10      204.83      211.29      3.91 o 
   1   4  10      525.88      545.76      5.16 o 
   2   4  10      185.59      170.83      2.65 o 
   3   4  10       32.58       32.36      1.69 o 
   4   4  10       33.98       34.13      1.85 o 
   5   4  10       75.99       78.80      2.64 o 
   6   4  10       29.11       30.75      1.95 o 
 -10   5  10      143.91      153.52      3.69 o 
  -9   5  10      109.86      111.67      3.74 o 
  -8   5  10       54.27       57.79      2.23 o 
  -7   5  10        0.38        0.86      0.73 o 
  -6   5  10       20.39       22.04      1.04 o 
  -5   5  10       34.51       31.26      1.16 o 
  -4   5  10      377.23      381.54      3.55 o 
  -3   5  10      309.65      313.32      4.27 o 
  -2   5  10       80.77       79.77      1.78 o 
  -1   5  10       46.10       49.97      1.91 o 
   0   5  10       33.35       32.13      1.66 o 
   1   5  10      284.88      284.93      3.49 o 
   2   5  10       16.98       16.44      1.32 o 
   3   5  10       12.19       13.42      1.87 o 
   4   5  10        2.61        1.46      1.05 o 
   5   5  10       37.08       38.18      2.06 o 
   6   5  10       18.37       15.05      2.32 o 
  -9   6  10      322.51      340.25      7.00 o 
  -8   6  10       12.76       10.21      1.34 o 
  -7   6  10      285.73      290.91      4.67 o 
  -6   6  10      764.55      801.97      6.90 o 
  -5   6  10      749.46      725.85      5.55 o 
  -4   6  10      427.40      431.87      3.87 o 
  -3   6  10       44.72       44.16      1.60 o 
  -2   6  10        1.69        2.10      0.73 o 
  -1   6  10      363.90      395.87      9.01 o 
   0   6  10      506.71      526.71      6.27 o 
   1   6  10      196.34      202.25      3.66 o 
   2   6  10      334.86      333.31      7.57 o 
   3   6  10      200.84      187.01      5.37 o 
   4   6  10       85.04       79.98      4.17 o 
   5   6  10       41.84       45.28      2.21 o 
  -9   7  10       31.28       37.95      2.03 o 
  -8   7  10       53.60       56.35      2.27 o 
  -7   7  10        2.23        2.23      1.05 o 
  -6   7  10       45.91       47.80      2.06 o 
  -5   7  10        3.44        3.96      0.83 o 
  -4   7  10       15.20       17.45      1.13 o 
  -3   7  10       45.94       50.36      1.61 o 
  -2   7  10        0.30        0.22      0.72 o 
  -1   7  10       48.73       47.56      2.18 o 
   0   7  10       12.19        9.85      1.20 o 
   1   7  10        3.95        4.49      1.06 o 
   2   7  10       35.99       34.70      2.59 o 
   3   7  10        0.01       -0.14      1.53 o 
   4   7  10       19.21       22.29      2.40 o 
   5   7  10        0.62        0.99      1.17 o 
  -8   8  10       24.78       21.49      1.71 o 
  -7   8  10      303.49      321.91      6.59 o 
  -6   8  10      176.19      182.56      3.67 o 
  -5   8  10       98.87      101.73      2.72 o 
  -4   8  10      280.17      282.52      4.37 o 
  -3   8  10      200.84      205.64      3.02 o 
  -2   8  10      146.72      163.38      4.47 o 
  -1   8  10      296.54      301.02      6.52 o 
   0   8  10      488.98      477.39      8.72 o 
   1   8  10       61.32       63.45      2.25 o 
   2   8  10       68.37       69.25      3.50 o 
   3   8  10       87.95      102.32      4.17 o 
   4   8  10      106.28      110.71      4.55 o 
  -7   9  10        7.65       12.12      2.16 o 
  -6   9  10        3.09        2.79      1.10 o 
  -5   9  10        4.04        5.29      1.56 o 
  -4   9  10        1.54        3.92      1.03 o 
  -3   9  10        2.15        4.79      1.53 o 
  -2   9  10       15.69       15.86      1.30 o 
  -1   9  10       12.44        9.63      1.68 o 
   0   9  10       21.56       23.44      1.54 o 
   1   9  10        0.03        1.28      0.92 o 
   2   9  10        5.70        5.61      1.73 o 
   3   9  10        0.39        3.26      1.68 o 
  -6  10  10        1.38        1.14      1.12 o 
  -5  10  10      116.43      112.07      3.03 o 
  -4  10  10      173.43      187.92      5.46 o 
  -3  10  10      219.89      233.21      5.99 o 
  -2  10  10      143.39      147.80      4.65 o 
  -1  10  10      165.24      173.35      4.94 o 
   0  10  10      181.15      189.02      5.27 o 
   1  10  10        1.50        3.05      1.14 o 
   2  10  10       53.37       61.39      3.50 o 
  -4  11  10        4.25        4.74      1.82 o 
  -3  11  10       25.43       21.85      2.40 o 
  -2  11  10       13.03       12.13      1.92 o 
   0  11  10        1.88        7.37      2.78 o 
 -10   1  11      315.24      333.76      5.44 o 
  -9   1  11      347.68      347.99      7.93 o 
  -8   1  11      408.00      406.73      4.07 o 
  -7   1  11      107.51      111.78      1.99 o 
  -6   1  11      188.40      182.15      2.92 o 
  -5   1  11       82.88       72.59      1.54 o 
  -4   1  11       44.24       52.91      1.31 o 
  -3   1  11       79.79       74.90      2.27 o 
  -2   1  11      525.40      518.17      6.29 o 
  -1   1  11      325.35      322.55      4.74 o 
   0   1  11      225.51      220.06      3.76 o 
   1   1  11      522.94      515.42      9.87 o 
   2   1  11      370.13      384.86      5.39 o 
   3   1  11      132.82      130.15      3.07 o 
   4   1  11       37.10       38.29      1.39 o 
   5   1  11        9.34       11.52      1.00 o 
   6   1  11       13.79        9.11      1.21 o 
 -10   2  11        0.02        0.88      1.13 o 
  -9   2  11       46.09       45.17      2.15 o 
  -8   2  11        0.01        0.57      0.70 o 
  -7   2  11        3.50        2.02      0.73 o 
  -6   2  11      193.47      180.28      2.45 o 
  -5   2  11       20.79       22.87      1.02 o 
  -4   2  11      450.57      446.44      4.45 o 
  -3   2  11      203.24      184.87      3.49 o 
  -2   2  11      110.82      112.22      3.55 o 
  -1   2  11        6.01        8.78      1.18 o 
   0   2  11       44.14       44.75      2.47 o 
   1   2  11        0.95        1.47      0.95 o 
   2   2  11       22.76       23.73      1.56 o 
   3   2  11        4.97        4.64      0.92 o 
   4   2  11        3.00        2.44      0.98 o 
   5   2  11        1.16        2.86      0.96 o 
 -10   3  11      174.92      182.50      4.00 o 
  -9   3  11       18.17       15.40      1.50 o 
  -8   3  11      133.69      128.44      2.52 o 
  -7   3  11      578.68      582.07      5.00 o 
  -6   3  11      155.28      169.43      2.39 o 
  -5   3  11       28.19       25.71      1.04 o 
  -4   3  11      112.58      108.37      2.14 o 
  -3   3  11      143.75      138.12      3.07 o 
  -2   3  11      598.99      602.42      7.00 o 
  -1   3  11      377.86      396.12      5.37 o 
   0   3  11      152.24      139.21      3.98 o 
   1   3  11      267.33      288.25      7.79 o 
   2   3  11      291.34      292.96      5.97 o 
   3   3  11       64.81       53.40      2.59 o 
   4   3  11        2.52        2.98      1.15 o 
   5   3  11       13.31       13.20      1.23 o 
  -9   4  11       37.33       42.03      4.84 o 
  -8   4  11       62.67       67.15      1.95 o 
  -7   4  11        8.40        9.47      0.88 o 
  -6   4  11        4.29        3.21      0.73 o 
  -5   4  11        2.13        0.36      0.64 o 
  -4   4  11       81.49       81.92      1.93 o 
  -3   4  11       15.58       13.56      1.34 o 
  -2   4  11       32.32       28.49      1.64 o 
  -1   4  11      172.27      170.84      7.05 o 
   0   4  11       45.56       44.71      1.95 o 
   1   4  11        2.46        3.07      1.05 o 
   2   4  11        0.57       -1.01      0.91 o 
   3   4  11        2.14        1.89      1.08 o 
   4   4  11        0.01       -0.54      0.97 o 
   5   4  11        4.17        3.72      1.24 o 
  -9   5  11      269.77      274.33      4.88 o 
  -8   5  11      247.30      247.97      4.49 o 
  -7   5  11       76.74       76.92      2.47 o 
  -6   5  11      133.55      137.72      2.23 o 
  -5   5  11      510.70      506.41      7.53 o 
  -4   5  11      317.31      308.39      3.80 o 
  -3   5  11       32.76       39.57      1.49 o 
  -2   5  11      129.48      125.09      2.93 o 
  -1   5  11      509.46      530.44      6.54 o 
   0   5  11      253.27      265.39      4.32 o 
   1   5  11       42.67       42.22      1.95 o 
   2   5  11       67.19       72.66      3.50 o 
   3   5  11       93.58       90.56      2.71 o 
   4   5  11       19.52       20.25      1.77 o 
   5   5  11        1.12        0.58      1.68 o 
  -8   6  11      147.92      147.47      3.51 o 
  -7   6  11        1.12       -0.50      0.95 o 
  -6   6  11      103.49      112.09      2.53 o 
  -5   6  11       24.07       24.57      1.20 o 
  -4   6  11       70.60       71.97      3.18 o 
  -3   6  11        7.70        6.46      0.93 o 
  -2   6  11       49.21       54.48      2.13 o 
  -1   6  11      133.44      132.43      3.05 o 
   0   6  11      153.45      156.28      5.54 o 
   1   6  11       44.61       42.13      2.88 o 
   2   6  11       69.06       69.70      2.46 o 
   3   6  11       54.07       59.83      2.30 o 
   4   6  11        0.63        2.92      1.73 o 
  -8   7  11      123.28      132.61      3.45 o 
  -7   7  11      358.67      356.62      5.47 o 
  -6   7  11      680.97      707.31      8.13 o 
  -5   7  11       84.71       83.82      3.75 o 
  -4   7  11       70.13       64.41      3.28 o 
  -3   7  11      436.43      464.22      4.94 o 
  -2   7  11        3.85        1.86      2.18 o 
  -1   7  11        1.06        0.14      1.34 o 
   0   7  11      227.57      236.08      5.94 o 
   1   7  11      260.74      251.61      6.28 o 
   2   7  11       80.57       79.22      2.63 o 
   3   7  11        4.51        3.90      1.24 o 
  -7   8  11        1.99        1.75      1.15 o 
  -6   8  11       18.43       18.11      1.55 o 
  -5   8  11        3.58        4.13      1.15 o 
  -4   8  11        0.01        0.15      0.95 o 
  -3   8  11        2.45        2.19      0.88 o 
  -2   8  11        9.26       11.60      1.82 o 
  -1   8  11        2.78        0.38      1.39 o 
   0   8  11       22.93       21.04      2.20 o 
   1   8  11        0.63       -1.94      1.29 o 
   2   8  11        2.33        2.74      1.12 o 
   3   8  11        4.40        1.87      1.18 o 
  -6   9  11       48.07       52.47      2.31 o 
  -5   9  11      426.53      433.40      8.77 o 
  -4   9  11      180.78      199.76      5.66 o 
  -3   9  11       42.99       46.01      3.02 o 
  -2   9  11       41.70       47.83      3.07 o 
  -1   9  11      164.70      171.86      5.08 o 
   0   9  11      232.76      248.83      6.28 o 
   1   9  11        7.44        7.76      1.82 o 
  -4  10  11       20.62       20.61      2.40 o 
  -3  10  11       40.41       40.55      2.88 o 
  -1  10  11       18.30       19.70      2.16 o 
  -9   0  12       46.22       48.04      4.15 o 
  -8   0  12       50.31       56.99      3.19 o 
  -7   0  12      197.75      193.15      3.78 o 
  -6   0  12      462.86      463.68      6.07 o 
  -5   0  12      277.65      274.45      4.34 o 
  -4   0  12      109.32      108.12      3.93 o 
  -3   0  12      354.76      357.24      7.38 o 
  -2   0  12      907.45      911.41     13.52 o 
  -1   0  12      300.47      295.42      6.66 o 
   0   0  12        5.44        4.31      1.63 o 
   1   0  12       86.58       74.67      3.40 o 
   2   0  12      263.53      253.39      6.28 o 
   3   0  12        0.54        0.62      1.53 o 
   4   0  12        1.10        1.10      1.53 o 
  -9   1  12       94.11       91.67      2.38 o 
  -8   1  12       19.99       19.51      1.13 o 
  -7   1  12      106.57      105.96      2.04 o 
  -6   1  12        9.05        7.20      0.82 o 
  -5   1  12        1.72        1.27      0.65 o 
  -4   1  12        6.44        9.17      1.29 o 
  -3   1  12       15.40       12.85      1.35 o 
  -2   1  12       43.98       42.70      2.00 o 
  -1   1  12       15.95       13.97      1.42 o 
   0   1  12       65.08       65.78      2.36 o 
   1   1  12       13.30       10.76      2.28 o 
   2   1  12        0.94        0.09      1.03 o 
   3   1  12       54.25       59.60      2.41 o 
   4   1  12        0.03       -0.71      1.13 o 
  -9   2  12      337.95      354.01      5.59 o 
  -8   2  12      459.75      448.23      4.46 o 
  -7   2  12       80.88       73.16      1.73 o 
  -6   2  12       77.01       77.49      1.72 o 
  -5   2  12      148.05      147.18      2.64 o 
  -4   2  12      355.07      375.73      5.47 o 
  -3   2  12      125.44      146.03      3.25 o 
  -2   2  12      116.30      110.70      3.21 o 
  -1   2  12      583.52      587.68      7.13 o 
   0   2  12      290.77      293.14      5.01 o 
   1   2  12        0.97       -0.49      1.01 o 
   2   2  12       28.08       29.64      1.74 o 
   3   2  12       55.60       55.44      3.74 o 
   4   2  12       36.47       33.25      1.93 o 
  -9   3  12        1.05        2.33      0.96 o 
  -8   3  12        3.61        2.61      0.83 o 
  -7   3  12       70.16       70.63      1.74 o 
  -6   3  12       16.63       18.42      1.04 o 
  -5   3  12      174.86      173.69      2.90 o 
  -4   3  12      287.85      282.15      4.64 o 
  -3   3  12      283.92      271.64      4.54 o 
  -2   3  12       77.34       83.22      2.54 o 
  -1   3  12      176.19      173.90      3.59 o 
   0   3  12       32.49       35.81      2.06 o 
   1   3  12        0.04        1.09      1.01 o 
   2   3  12       62.06       61.87      4.98 o 
   3   3  12       15.47       13.50      1.63 o 
   4   3  12        8.27        7.09      1.96 o 
  -8   4  12        2.20        1.47      0.90 o 
  -7   4  12      194.89      190.61      2.75 o 
  -6   4  12      195.63      205.81      3.07 o 
  -5   4  12       19.87       24.54      1.33 o 
  -4   4  12      113.35      111.74      2.94 o 
  -3   4  12      341.97      350.87      5.27 o 
  -2   4  12      526.12      532.19      7.98 o 
  -1   4  12      419.28      437.73      5.96 o 
   0   4  12      100.99      105.54      2.85 o 
   1   4  12       33.94       33.13      1.88 o 
   2   4  12       42.55       49.65      3.16 o 
   3   4  12        8.97        6.09      1.92 o 
  -8   5  12       66.45       70.14      2.64 o 
  -7   5  12       52.56       52.65      1.82 o 
  -6   5  12       19.31       21.35      1.12 o 
  -5   5  12        2.71        1.45      0.87 o 
  -4   5  12        0.01        0.24      1.06 o 
  -3   5  12       57.69       58.12      2.30 o 
  -2   5  12       72.31       79.71      2.56 o 
  -1   5  12       51.28       49.98      2.19 o 
   0   5  12       21.41       26.76      1.73 o 
   1   5  12        0.34        0.77      1.49 o 
   2   5  12        3.81        4.79      1.73 o 
   3   5  12        1.47        0.38      1.58 o 
  -7   6  12       89.67       91.91      2.83 o 
  -6   6  12       56.80       54.58      1.61 o 
  -5   6  12      293.52      310.93      4.09 o 
  -4   6  12       97.21       88.99      3.76 o 
  -3   6  12       80.37       81.05      2.62 o 
  -2   6  12        2.47        3.48      1.17 o 
  -1   6  12        7.62       11.69      2.64 o 
   0   6  12      207.12      215.14      5.80 o 
   1   6  12      133.33      133.62      4.74 o 
   2   6  12       49.92       48.74      3.07 o 
  -6   7  12        0.06        1.87      1.58 o 
  -5   7  12       39.50       40.72      1.74 o 
  -4   7  12       63.25       67.91      2.52 o 
  -3   7  12       78.80       77.24      2.61 o 
  -2   7  12       12.23       15.01      1.52 o 
  -1   7  12       18.98       17.21      2.11 o 
   0   7  12       14.24       16.68      2.16 o 
   1   7  12        3.85        1.73      1.63 o 
   2   7  12        0.81       -1.63      1.53 o 
  -5   8  12      194.93      208.81      5.89 o 
  -4   8  12       46.54       51.50      2.28 o 
  -3   8  12       77.63       75.96      4.91 o 
  -2   8  12      115.37      124.94      4.51 o 
  -1   8  12       19.43       26.50      2.49 o 
   0   8  12       86.43       86.22      3.98 o 
  -8   1  13      161.88      173.96      3.23 o 
  -7   1  13      291.69      287.69      3.46 o 
  -6   1  13       43.72       48.09      1.75 o 
  -5   1  13      324.44      343.25      5.42 o 
  -4   1  13      177.31      181.47      7.24 o 
  -3   1  13       70.46       78.37      3.76 o 
  -2   1  13       70.95       72.84      4.31 o 
  -1   1  13       56.00       48.34      2.24 o 
   0   1  13      110.02       98.55      2.90 o 
   1   1  13        7.91        9.25      1.42 o 
   2   1  13       39.38       40.31      2.17 o 
   3   1  13       63.30       68.28      5.99 o 
  -7   2  13        7.56        7.62      0.92 o 
  -6   2  13        8.89       11.68      1.19 o 
  -5   2  13       60.82       60.18      2.46 o 
  -4   2  13       31.07       34.27      1.88 o 
  -3   2  13      117.07      120.13      3.13 o 
  -2   2  13       32.58       22.85      1.63 o 
  -1   2  13       33.60       28.36      1.80 o 
   0   2  13       29.62       28.62      2.47 o 
   1   2  13        2.75        3.45      1.27 o 
   2   2  13        2.79        4.36      1.22 o 
  -7   3  13       68.26       67.33      1.85 o 
  -6   3  13      229.72      242.72      3.64 o 
  -5   3  13      129.46      149.44      5.61 o 
  -4   3  13       33.84       34.22      1.98 o 
  -3   3  13      255.04      267.56      6.35 o 
  -2   3  13      230.79      227.28      8.22 o 
  -1   3  13      107.97       98.14      2.86 o 
   0   3  13       83.55       84.05      2.73 o 
   1   3  13        0.82        1.22      1.73 o 
   2   3  13       18.54       14.99      1.61 o 
  -7   4  13       85.45       92.00      2.06 o 
  -6   4  13        2.00       -0.32      0.89 o 
  -5   4  13        0.09        0.73      1.19 o 
  -4   4  13       11.44        9.01      1.41 o 
  -3   4  13       25.69       24.72      1.79 o 
  -2   4  13       28.50       34.49      3.38 o 
  -1   4  13       13.36       16.47      1.58 o 
   0   4  13        5.70        4.30      1.27 o 
   1   4  13        0.04       -1.12      1.13 o 
   2   4  13       13.62       12.94      2.20 o 
  -6   5  13       42.97       49.46      1.92 o 
  -5   5  13      101.15      114.48      3.17 o 
  -4   5  13      312.64      332.95      6.64 o 
  -3   5  13      193.10      193.03      4.01 o 
  -2   5  13       85.95       80.83      2.78 o 
  -1   5  13      113.60      113.20      3.15 o 
   0   5  13      133.44      139.01      3.44 o 
   1   5  13       64.38       70.74      3.79 o 
  -5   6  13       58.38       66.80      2.69 o 
  -4   6  13       40.23       46.63      2.33 o 
  -3   6  13       41.52       37.52      2.10 o 
  -2   6  13       11.55       11.15      1.52 o 
  -1   6  13       53.97       57.27      2.47 o 
   0   6  13       30.32       32.30      2.83 o 
  -3   7  13       58.22       54.55      2.49 o 
  -2   7  13      134.81      147.76      5.08 o 
  -6   0  14      137.26      141.29      5.22 o 
  -5   0  14      152.32      157.29      5.42 o 
  -4   0  14      382.61      383.41      8.48 o 
  -3   0  14       27.48       27.80      2.68 o 
  -2   0  14       46.24       45.15      3.35 o 
  -1   0  14       54.67       53.34      3.50 o 
   0   0  14       24.44       24.30      2.64 o 
  -5   1  14       13.06       14.58      1.69 o 
  -4   1  14        8.03        7.38      1.44 o 
  -3   1  14        0.88        1.14      1.37 o 
  -2   1  14       27.99       25.54      3.26 o 
  -1   1  14       11.33        7.97      1.51 o 
   0   1  14        0.32        0.70      1.61 o 
  -5   2  14       27.83       31.34      3.00 o 
  -4   2  14       89.02       85.77      2.93 o 
  -3   2  14       60.45       63.63      2.57 o 
  -2   2  14       46.18       54.49      7.69 o 
  -1   2  14       13.21        7.71      1.47 o 
   0   2  14      119.66      114.79      3.30 o 
  -5   3  14       12.45       15.79      1.65 o 
  -4   3  14       32.18       32.05      3.21 o 
  -3   3  14       27.89       28.50      1.93 o 
  -2   3  14      178.64      180.09      4.07 o 
  -1   3  14       43.19       44.90      2.34 o 
  -3   4  14       52.15       43.21      2.30 o 
  -2   4  14      156.31      157.19      3.83 o 
                                                 
